# Supplementary material for: Development of a Caco-2-based intestinal mucosal model to study intestinal barrier properties and bacteria–mucus interactions
Source: Gut Microbes. 2024 Dec 23;17(1):2434685. doi: 10.1080/19490976.2024.2434685 (PMC11702969; doi:10.1080/19490976.2024.2434685)
Supplement: Supplemental Material [file KGMI_A_2434685_SM3704.zip]

Archive with 3 entries (3 files):
- Table_S1_5_DEGs.xlsx
- Supplementary_video_1.mp4
- figures 7-S3.docx
