# Supplementary material for: Development of a Caco-2-based intestinal mucosal model to study intestinal barrier properties and bacteria–mucus interactions
Source: Gut Microbes. 2024 Dec 23;17(1):2434685. doi: 10.1080/19490976.2024.2434685 (PMC11702969; doi:10.1080/19490976.2024.2434685)
Supplement: Supplemental Material [file KGMI_A_2434685_SM3704.zip › Table_S1_5_DEGs.xlsx]

## Sheet: Table S1_LLI_VIP to LLI_NT_DEG
Ensembl ID	symbol	log2FoldChange	lfcSE	stat	pvalue	padj	GENENAME	ENTREZID
ENSG00000143839	REN	10.7222	1.4009	7.65383	1.95083e-14	9.80159e-11	renin	5972
ENSG00000260706	NA	6.35111	1.48791	4.26847	1.9682e-05	0.0047609	NA	NA
ENSG00000198788	MUC2	5.09466	1.41558	3.599	0.000319443	0.0309829	mucin 2, oligomeric mucus/gel-forming	4583
ENSG00000273143	NA	3.94021	1.02651	3.83844	0.00012382	0.0162479	NA	NA
ENSG00000169876	MUC17	3.56722	0.354665	10.058	8.46841e-24	1.7002e-19	mucin 17, cell surface associated	140453
ENSG00000110900	TSPAN11	3.4155	0.94901	3.59902	0.000319422	0.0309829	tetraspanin 11	441631
ENSG00000164418	GRIK2	3.26908	0.636605	5.13518	2.81875e-07	0.000202114	glutamate ionotropic receptor kainate type subunit 2	2898
ENSG00000291144	NA	2.89464	0.751131	3.85371	0.000116339	0.0157167	NA	NA
ENSG00000181634	TNFSF15	2.77255	0.760756	3.64447	0.000267946	0.0276352	TNF superfamily member 15	9966
ENSG00000257335	MGAM	2.67597	0.700182	3.82182	0.000132473	0.0171591	maltase-glucoamylase	8972
ENSG00000131482	G6PC1	2.51518	0.630623	3.9884	6.65208e-05	0.0105995	glucose-6-phosphatase catalytic subunit 1	2538
ENSG00000249464	LINC01091	2.47732	0.596275	4.15466	3.25771e-05	0.00635	long intergenic non-protein coding RNA 1091	285419
ENSG00000273819	ENPP7P7	2.44194	0.649113	3.76196	0.000168584	0.0197933	ectonucleotide pyrophosphatase/phosphodiesterase 7 pseudogene 7	100421859
ENSG00000259867	NA	2.35617	0.504463	4.67065	3.00242e-06	0.00128546	NA	NA
ENSG00000277893	SRD5A2	2.30473	0.643091	3.58384	0.000338583	0.0316173	steroid 5 alpha-reductase 2	6716
ENSG00000118520	ARG1	2.29926	0.610124	3.76852	0.000164221	0.0193946	arginase 1	383
ENSG00000271447	MMP28	2.28672	0.609513	3.75171	0.000175632	0.0202653	matrix metallopeptidase 28	79148
ENSG00000173702	MUC13	2.16767	0.613072	3.53575	0.000406625	0.0354949	mucin 13, cell surface associated	56667
ENSG00000079385	CEACAM1	2.16744	0.60257	3.597	0.000321908	0.031015	CEA cell adhesion molecule 1	634
ENSG00000182853	VMO1	2.15622	0.469201	4.59551	4.31689e-06	0.00169942	vitelline membrane outer layer 1 homolog	284013
ENSG00000124253	PCK1	2.14494	0.542736	3.95208	7.74743e-05	0.011965	phosphoenolpyruvate carboxykinase 1	5105
ENSG00000151062	CACNA2D4	2.14183	0.551551	3.88329	0.000103053	0.0142689	calcium voltage-gated channel auxiliary subunit alpha2delta 4	93589
ENSG00000147168	IL2RG	2.12808	0.555156	3.83329	0.000126439	0.0164838	interleukin 2 receptor subunit gamma	3561
ENSG00000072858	SIDT1	2.10289	0.566604	3.71139	0.000206127	0.0226142	SID1 transmembrane family member 1	54847
ENSG00000271605	MILR1	2.09089	0.539342	3.87674	0.000105863	0.0145577	mast cell immunoglobulin like receptor 1	284021
ENSG00000189433	GJB4	2.08406	0.591842	3.52131	0.000429424	0.0366875	gap junction protein beta 4	127534
ENSG00000151229	SLC2A13	2.03142	0.265417	7.6537	1.9528e-14	9.80159e-11	solute carrier family 2 member 13	114134
ENSG00000173212	MAB21L3	2.01403	0.279496	7.20593	5.76511e-13	1.9291e-09	mab-21 like 3	126868
ENSG00000179913	B3GNT3	1.95409	0.526001	3.715	0.000203205	0.022602	UDP-GlcNAc:betaGal beta-1,3-N-acetylglucosaminyltransferase 3	10331
ENSG00000169994	MYO7B	1.95174	0.507097	3.84885	0.000118672	0.0157786	myosin VIIB	4648
ENSG00000246790	NA	1.8869	0.525746	3.589	0.000331942	0.0314359	NA	NA
ENSG00000008517	IL32	1.88674	0.401532	4.69887	2.61607e-06	0.0011937	interleukin 32	9235
ENSG00000142173	COL6A2	1.83125	0.340845	5.37269	7.75721e-08	7.07916e-05	collagen type VI alpha 2 chain	1292
ENSG00000173237	C11orf86	1.82987	0.488208	3.74815	0.000178147	0.0204381	chromosome 11 open reading frame 86	254439
ENSG00000249510	RPL6P23	1.82078	0.5238	3.4761	0.000508769	0.0410223	ribosomal protein L6 pseudogene	100130524
ENSG00000102854	MSLN	1.78327	0.504555	3.53434	0.000408797	0.0355299	mesothelin	10232
ENSG00000070404	FSTL3	1.77985	0.399821	4.45161	8.52308e-06	0.00267607	follistatin like 3	10272
ENSG00000065618	COL17A1	1.76683	0.41217	4.28665	1.8139e-05	0.00462497	collagen type XVII alpha 1 chain	1308
ENSG00000259370	LOC105370854	1.72376	0.496943	3.46872	0.000522943	0.0414985	uncharacterized LOC105370854	105370854
ENSG00000184545	DUSP8	1.7168	0.500838	3.42786	0.000608356	0.0459171	dual specificity phosphatase 8	1850
ENSG00000080031	PTPRH	1.7164	0.370658	4.63068	3.64462e-06	0.00149333	protein tyrosine phosphatase receptor type H	5794
ENSG00000134107	BHLHE40	1.65497	0.458533	3.60928	0.000307049	0.0300713	basic helix-loop-helix family member e40	8553
ENSG00000067057	PFKP	1.62755	0.33726	4.82581	1.39435e-06	0.000799842	phosphofructokinase, platelet	5214
ENSG00000188211	NCR3LG1	1.58533	0.269297	5.88689	3.93527e-09	5.26723e-06	natural killer cell cytotoxicity receptor 3 ligand 1	374383
ENSG00000189325	BNIP5	1.57759	0.443461	3.55746	0.000374464	0.0331195	BCL2 interacting protein 5	389384
ENSG00000065534	MYLK	1.5703	0.273485	5.74183	9.36597e-09	9.89687e-06	myosin light chain kinase	4638
ENSG00000233559	NA	1.57026	0.450424	3.48619	0.000489951	0.0401322	NA	NA
ENSG00000164120	HPGD	1.51303	0.376086	4.02309	5.74389e-05	0.00969077	15-hydroxyprostaglandin dehydrogenase	3248
ENSG00000083857	FAT1	1.50465	0.317483	4.73932	2.14437e-06	0.00107631	FAT atypical cadherin 1	2195
ENSG00000006747	SCIN	1.50162	0.237447	6.32401	2.54854e-10	4.65155e-07	scinderin	85477
ENSG00000244128	NA	1.49644	0.311342	4.80641	1.53666e-06	0.000843329	NA	NA
ENSG00000148488	ST8SIA6	1.46842	0.415951	3.53028	0.000415123	0.0359243	ST8 alpha-N-acetyl-neuraminide alpha-2,8-sialyltransferase 6	338596
ENSG00000275620	FLJ16779	1.46289	0.38106	3.83901	0.000123531	0.0162479	uncharacterized LOC100192386	100192386
ENSG00000120645	IQSEC3	1.45331	0.391274	3.7143	0.000203763	0.022602	IQ motif and Sec7 domain ArfGEF 3	440073
ENSG00000137642	SORL1	1.44504	0.340479	4.24416	2.19419e-05	0.00500598	sortilin related receptor 1	6653
ENSG00000076641	PAG1	1.42644	0.353618	4.03383	5.48743e-05	0.00960935	phosphoprotein membrane anchor with glycosphingolipid microdomains 1	55824
ENSG00000139725	RHOF	1.42253	0.262059	5.42828	5.68995e-08	5.43986e-05	ras homolog family member F, filopodia associated	54509
ENSG00000119139	TJP2	1.4178	0.381896	3.71254	0.00020519	0.0226142	tight junction protein 2	9414
ENSG00000158825	CDA	1.40571	0.311135	4.51799	6.24283e-06	0.00212436	cytidine deaminase	978
ENSG00000079308	TNS1	1.39626	0.29925	4.66586	3.07326e-06	0.00128546	tensin 1	7145
ENSG00000058085	LAMC2	1.38527	0.328093	4.22219	2.41944e-05	0.00527989	laminin subunit gamma 2	3918
ENSG00000151914	DST	1.38086	0.312816	4.41429	1.01343e-05	0.00299216	dystonin	667
ENSG00000160862	AZGP1	1.35394	0.370388	3.65547	0.000256715	0.026705	alpha-2-glycoprotein 1, zinc-binding	563
ENSG00000114859	CLCN2	1.31059	0.324957	4.03312	5.50419e-05	0.00960935	chloride voltage-gated channel 2	1181
ENSG00000142484	TM4SF5	1.29519	0.326787	3.96341	7.38869e-05	0.0114994	transmembrane 4 L six family member 5	9032
ENSG00000144136	SLC20A1	1.27713	0.347572	3.67444	0.000238374	0.0253219	solute carrier family 20 member 1	6574
ENSG00000067082	KLF6	1.23234	0.351717	3.50377	0.000458713	0.0385878	Kruppel like factor 6	1316
ENSG00000111859	NEDD9	1.22151	0.321667	3.79742	0.000146209	0.0182004	neural precursor cell expressed, developmentally down-regulated 9	4739
ENSG00000237330	RNF223	1.21332	0.333336	3.63993	0.000272715	0.0277934	ring finger protein 223	401934
ENSG00000291067	NA	1.20998	0.339049	3.56875	0.000358689	0.0327092	NA	NA
ENSG00000235847	NA	1.19981	0.325898	3.68155	0.000231822	0.0247569	NA	NA
ENSG00000151150	ANK3	1.1731	0.190482	6.15858	7.34011e-10	1.22806e-06	ankyrin 3	288
ENSG00000180448	ARHGAP45	1.16751	0.340767	3.42612	0.000612265	0.0460062	Rho GTPase activating protein 45	23526
ENSG00000116679	IVNS1ABP	1.15396	0.31321	3.6843	0.000229329	0.0246216	influenza virus NS1A binding protein	10625
ENSG00000132170	PPARG	1.13286	0.258807	4.37726	1.20179e-05	0.00339837	peroxisome proliferator activated receptor gamma	5468
ENSG00000188483	IER5L	1.11872	0.271841	4.11535	3.866e-05	0.00718682	immediate early response 5 like	389792
ENSG00000263535	NA	1.1028	0.31847	3.46281	0.000534564	0.042053	NA	NA
ENSG00000178209	PLEC	1.10042	0.294741	3.73352	0.000188826	0.0215401	plectin	5339
ENSG00000241224	C3orf85	1.09966	0.315536	3.48507	0.00049201	0.0401322	chromosome 3 open reading frame 85	401081
ENSG00000145730	PAM	1.09349	0.22121	4.94322	7.6842e-07	0.000467502	peptidylglycine alpha-amidating monooxygenase	5066
ENSG00000089127	OAS1	1.09226	0.289516	3.7727	0.000161491	0.0193946	2'-5'-oligoadenylate synthetase 1	4938
ENSG00000137502	RAB30	1.09131	0.256591	4.25311	2.10818e-05	0.00493042	RAB30, member RAS oncogene family	27314
ENSG00000164690	SHH	1.08992	0.303943	3.58595	0.000335852	0.0316173	sonic hedgehog signaling molecule	6469
ENSG00000090776	EFNB1	1.0798	0.290521	3.71678	0.000201774	0.022602	ephrin B1	1947
ENSG00000105246	EBI3	1.06062	0.289297	3.66621	0.000246175	0.0258767	Epstein-Barr virus induced 3	10148
ENSG00000153822	KCNJ16	1.05907	0.310386	3.41212	0.000644602	0.0475797	potassium inwardly rectifying channel subfamily J member 16	3773
ENSG00000141526	SLC16A3	1.03327	0.29969	3.44779	0.000565202	0.0434772	solute carrier family 16 member 3	9123
ENSG00000034677	RNF19A	1.01701	0.190203	5.34698	8.94343e-08	7.80684e-05	ring finger protein 19A, RBR E3 ubiquitin protein ligase	25897
ENSG00000163975	MELTF	1.0155	0.237539	4.27506	1.91083e-05	0.0046785	melanotransferrin	4241
ENSG00000116675	DNAJC6	1.00606	0.289339	3.47708	0.000506898	0.0410223	DnaJ heat shock protein family (Hsp40) member C6	9829
ENSG00000186951	PPARA	1.00521	0.172306	5.83386	5.41609e-09	6.39641e-06	peroxisome proliferator activated receptor alpha	5465
ENSG00000117868	ESYT2	1.00249	0.14715	6.81275	9.57535e-12	2.40305e-08	extended synaptotagmin 2	57488
ENSG00000071073	MGAT4A	0.996692	0.264023	3.77502	0.000159992	0.0193946	alpha-1,3-mannosyl-glycoprotein 4-beta-N-acetylglucosaminyltransferase A	11320
ENSG00000203485	INF2	0.986951	0.239138	4.12711	3.6735e-05	0.00695782	inverted formin 2	64423
ENSG00000169258	GPRIN1	0.986737	0.221978	4.4452	8.78101e-06	0.00267607	G protein regulated inducer of neurite outgrowth 1	114787
ENSG00000126870	DYNC2I1	0.975154	0.228822	4.26163	2.02944e-05	0.00485061	dynein 2 intermediate chain 1	55112
ENSG00000143061	IGSF3	0.971072	0.205515	4.72506	2.30048e-06	0.00109968	immunoglobulin superfamily member 3	3321
ENSG00000149925	ALDOA	0.969822	0.270873	3.58036	0.000343127	0.0318849	aldolase, fructose-bisphosphate A	226
ENSG00000165995	CACNB2	0.948369	0.232912	4.07179	4.66532e-05	0.00857811	calcium voltage-gated channel auxiliary subunit beta 2	783
ENSG00000104856	RELB	0.934542	0.23958	3.90075	9.58958e-05	0.0134072	RELB proto-oncogene, NF-kB subunit	5971
ENSG00000116574	RHOU	0.93249	0.26167	3.5636	0.000365798	0.0330817	ras homolog family member U	58480
ENSG00000086015	MAST2	0.917126	0.195421	4.69307	2.6913e-06	0.00120074	microtubule associated serine/threonine kinase 2	23139
ENSG00000070159	PTPN3	0.909177	0.260085	3.49569	0.000472833	0.0393904	protein tyrosine phosphatase non-receptor type 3	5774
ENSG00000138835	RGS3	0.904927	0.259587	3.48603	0.000490249	0.0401322	regulator of G protein signaling 3	5998
ENSG00000122884	P4HA1	0.897499	0.213228	4.20911	2.56381e-05	0.00547591	prolyl 4-hydroxylase subunit alpha 1	5033
ENSG00000146072	TNFRSF21	0.896588	0.186628	4.80414	1.55417e-06	0.000843329	TNF receptor superfamily member 21	27242
ENSG00000096696	DSP	0.890723	0.222038	4.01158	6.03126e-05	0.0100555	desmoplakin	1832
ENSG00000156510	HKDC1	0.886902	0.220256	4.02669	5.65667e-05	0.00969077	hexokinase domain containing 1	80201
ENSG00000178802	MPI	0.883639	0.187612	4.70994	2.47794e-06	0.00115697	mannose phosphate isomerase	4351
ENSG00000107738	VSIR	0.883139	0.258543	3.41583	0.00063589	0.0472843	V-set immunoregulatory receptor	64115
ENSG00000196428	TSC22D2	0.863792	0.194212	4.44767	8.68062e-06	0.00267607	TSC22 domain family member 2	9819
ENSG00000211445	GPX3	0.863575	0.221375	3.90095	9.58153e-05	0.0134072	glutathione peroxidase 3	2878
ENSG00000123384	LRP1	0.846818	0.214734	3.94357	8.02775e-05	0.0123033	LDL receptor related protein 1	4035
ENSG00000198873	GRK5	0.845435	0.216077	3.91266	9.12844e-05	0.0132772	G protein-coupled receptor kinase 5	2869
ENSG00000175793	SFN	0.84027	0.247256	3.39839	0.000677845	0.0498502	stratifin	2810
ENSG00000149782	PLCB3	0.832974	0.197523	4.21711	2.47454e-05	0.00534207	phospholipase C beta 3	5331
ENSG00000169814	BTD	0.816917	0.195117	4.18681	2.82908e-05	0.00573731	biotinidase	686
ENSG00000182372	CLN8	0.802975	0.182763	4.39352	1.11528e-05	0.00319877	CLN8 transmembrane ER and ERGIC protein	2055
ENSG00000079112	CDH17	0.788017	0.209805	3.75595	0.000172685	0.0200405	cadherin 17	1015
ENSG00000141458	NPC1	0.783627	0.22456	3.48962	0.000483713	0.0399651	NPC intracellular cholesterol transporter 1	4864
ENSG00000162433	AK4	0.762598	0.216339	3.52502	0.000423458	0.0363323	adenylate kinase 4	205
ENSG00000243156	MICAL3	0.762065	0.223176	3.41464	0.00063866	0.047315	microtubule associated monooxygenase, calponin and LIM domain containing 3	57553
ENSG00000128268	MGAT3	0.759333	0.21863	3.47315	0.000514394	0.0411454	beta-1,4-mannosyl-glycoprotein 4-beta-N-acetylglucosaminyltransferase	4248
ENSG00000074755	ZZEF1	0.754476	0.218805	3.44816	0.000564418	0.0434772	zinc finger ZZ-type and EF-hand domain containing 1	23140
ENSG00000188157	AGRN	0.753698	0.178213	4.2292	2.34526e-05	0.00517425	agrin	375790
ENSG00000117676	RPS6KA1	0.741428	0.207511	3.57296	0.000352974	0.0323591	ribosomal protein S6 kinase A1	6195
ENSG00000100934	SEC23A	0.716289	0.134848	5.31181	1.08539e-07	9.07978e-05	SEC23 homolog A, COPII coat complex component	10484
ENSG00000173442	EHBP1L1	0.705903	0.189791	3.71937	0.000199716	0.022602	EH domain binding protein 1 like 1	254102
ENSG00000197892	KIF13B	0.697465	0.174232	4.00307	6.25251e-05	0.0101235	kinesin family member 13B	23303
ENSG00000104331	BPNT2	0.696113	0.203389	3.42258	0.000620304	0.0462968	3'(2'), 5'-bisphosphate nucleotidase 2	54928
ENSG00000197077	KIAA1671	0.683277	0.171574	3.98241	6.82198e-05	0.0107846	KIAA1671	85379
ENSG00000198265	HELZ	0.68161	0.188838	3.6095	0.000306787	0.0300713	helicase with zinc finger	9931
ENSG00000011347	SYT7	0.672949	0.192765	3.49104	0.000481149	0.0399174	synaptotagmin 7	9066
ENSG00000113504	SLC12A7	0.671825	0.171361	3.92052	8.83569e-05	0.0131027	solute carrier family 12 member 7	10723
ENSG00000175104	TRAF6	0.654648	0.157382	4.15962	3.18779e-05	0.00627464	TNF receptor associated factor 6	7189
ENSG00000081026	MAGI3	0.648498	0.174816	3.7096	0.000207589	0.0226508	membrane associated guanylate kinase, WW and PDZ domain containing 3	260425
ENSG00000176532	PRR15	0.642443	0.164268	3.91094	9.19361e-05	0.0132772	proline rich 15	222171
ENSG00000126107	HECTD3	0.612575	0.146184	4.19044	2.78412e-05	0.00570375	HECT domain E3 ubiquitin protein ligase 3	79654
ENSG00000159314	ARHGAP27	0.612309	0.156444	3.91392	9.08105e-05	0.0132772	Rho GTPase activating protein 27	201176
ENSG00000115756	HPCAL1	0.600509	0.167876	3.57709	0.00034744	0.0319979	hippocalcin like 1	3241
ENSG00000119321	FKBP15	0.568218	0.137223	4.14083	3.46057e-05	0.00668056	FKBP prolyl isomerase family member 15	23307
ENSG00000006607	FARP2	0.561636	0.126488	4.44025	8.98541e-06	0.00269254	FERM, ARH/RhoGEF and pleckstrin domain protein 2	9855
ENSG00000169641	LUZP1	0.550665	0.154744	3.55855	0.000372903	0.0331195	leucine zipper protein 1	7798
ENSG00000152291	TGOLN2	0.5274	0.135121	3.90316	9.49432e-05	0.0134072	trans-golgi network protein 2	10618
ENSG00000052841	TTC17	0.515939	0.131979	3.90925	9.25841e-05	0.0132772	tetratricopeptide repeat domain 17	55761
ENSG00000141503	MINK1	0.462376	0.133284	3.46911	0.000522195	0.0414985	misshapen like kinase 1	50488
ENSG00000170903	MSANTD4	-0.460084	0.133944	-3.43491	0.000592757	0.0450788	Myb/SANT DNA binding domain containing 4 with coiled-coils	84437
ENSG00000112146	FBXO9	-0.505858	0.14439	-3.5034	0.000459356	0.0385878	F-box protein 9	26268
ENSG00000075391	RASAL2	-0.506114	0.147758	-3.4253	0.000614118	0.0460062	RAS protein activator like 2	9462
ENSG00000107789	MINPP1	-0.510704	0.144286	-3.53951	0.000400863	0.0351447	multiple inositol-polyphosphate phosphatase 1	9562
ENSG00000261824	LINC00662	-0.533615	0.14528	-3.67302	0.000239701	0.0253288	long intergenic non-protein coding RNA 662	148189
ENSG00000149089	APIP	-0.618509	0.17255	-3.58451	0.000337706	0.0316173	APAF1 interacting protein	51074
ENSG00000163875	MEAF6	-0.623589	0.17737	-3.51575	0.000438516	0.0371481	MYST/Esa1 associated factor 6	64769
ENSG00000231889	TRAF3IP2-AS1	-0.627618	0.166536	-3.76866	0.000164129	0.0193946	TRAF3IP2 antisense RNA 1	643749
ENSG00000142188	TMEM50B	-0.674962	0.159507	-4.23157	2.32071e-05	0.00517425	transmembrane protein 50B	757
ENSG00000198933	TBKBP1	-0.677252	0.188404	-3.59468	0.000324791	0.0310516	TBK1 binding protein 1	9755
ENSG00000151881	TMEM267	-0.69038	0.183137	-3.76974	0.00016342	0.0193946	transmembrane protein 267	64417
ENSG00000250132	NA	-0.693367	0.19486	-3.55829	0.000373284	0.0331195	NA	NA
ENSG00000187735	TCEA1	-0.69654	0.200879	-3.46747	0.000525382	0.0415279	transcription elongation factor A1	6917
ENSG00000131732	ZCCHC9	-0.703313	0.170677	-4.12073	3.77676e-05	0.00708654	zinc finger CCHC-type containing 9	84240
ENSG00000113319	RASGRF2	-0.756229	0.218985	-3.45334	0.000553686	0.042943	Ras protein specific guanine nucleotide releasing factor 2	5924
ENSG00000134717	BTF3L4	-0.756872	0.208556	-3.6291	0.00028441	0.028694	basic transcription factor 3 like 4	91408
ENSG00000132386	SERPINF1	-0.775978	0.19088	-4.06527	4.79759e-05	0.00867759	serpin family F member 1	5176
ENSG00000101846	STS	-0.829155	0.204675	-4.05108	5.09827e-05	0.00913911	steroid sulfatase	412
ENSG00000188868	ZNF563	-0.842441	0.195262	-4.31442	1.6002e-05	0.00417236	zinc finger protein 563	147837
ENSG00000196335	STK31	-0.842557	0.18956	-4.44481	8.79715e-06	0.00267607	serine/threonine kinase 31	56164
ENSG00000114790	ARHGEF26	-0.846343	0.217007	-3.90008	9.61615e-05	0.0134072	Rho guanine nucleotide exchange factor 26	26084
ENSG00000140105	WARS1	-0.862422	0.227159	-3.79656	0.000146719	0.0182004	tryptophanyl-tRNA synthetase 1	7453
ENSG00000168672	LRATD2	-0.867991	0.228483	-3.79894	0.000145318	0.0182004	LRAT domain containing 2	157638
ENSG00000133111	RFXAP	-0.941513	0.248048	-3.79569	0.000147234	0.0182004	regulatory factor X associated protein	5994
ENSG00000204262	COL5A2	-0.969672	0.231158	-4.19484	2.73061e-05	0.00565179	collagen type V alpha 2 chain	1290
ENSG00000105875	WDR91	-0.969882	0.280152	-3.46198	0.000536214	0.042053	WD repeat domain 91	29062
ENSG00000106066	CPVL	-0.971863	0.210365	-4.61988	3.83954e-06	0.00154173	carboxypeptidase vitellogenic like	54504
ENSG00000140367	UBE2Q2	-0.978798	0.240487	-4.07007	4.69986e-05	0.00857811	ubiquitin conjugating enzyme E2 Q2	92912
ENSG00000151338	MIPOL1	-0.986064	0.216291	-4.55898	5.14036e-06	0.00184291	mirror-image polydactyly 1	145282
ENSG00000106004	HOXA5	-1.01146	0.292515	-3.45782	0.000544573	0.0425424	homeobox A5	3202
ENSG00000126878	AIF1L	-1.04274	0.289953	-3.59623	0.000322864	0.031015	allograft inflammatory factor 1 like	83543
ENSG00000143412	ANXA9	-1.05291	0.239201	-4.40178	1.07366e-05	0.00312403	annexin A9	8416
ENSG00000105997	HOXA3	-1.10669	0.273989	-4.03919	5.36364e-05	0.00952972	homeobox A3	3200
ENSG00000120318	ARAP3	-1.12404	0.262435	-4.28312	1.84289e-05	0.00462497	ArfGAP with RhoGAP domain, ankyrin repeat and PH domain 3	64411
ENSG00000212719	LINC02693	-1.14126	0.284865	-4.00631	6.16755e-05	0.0100671	long intergenic non-protein coding RNA 2693	339263
ENSG00000172216	CEBPB	-1.1451	0.331606	-3.4532	0.000553979	0.042943	CCAAT enhancer binding protein beta	1051
ENSG00000136144	RCBTB1	-1.1563	0.199693	-5.79037	7.02313e-09	7.83352e-06	RCC1 and BTB domain containing protein 1	55213
ENSG00000237149	ZNF503-AS2	-1.18504	0.295778	-4.00651	6.16227e-05	0.0100671	ZNF503 antisense RNA 2	100131213
ENSG00000288756	NA	-1.19036	0.341651	-3.48413	0.000493731	0.0401322	NA	NA
ENSG00000177508	IRX3	-1.19124	0.260493	-4.57302	4.80745e-06	0.00179086	iroquois homeobox 3	79191
ENSG00000106927	AMBP	-1.1947	0.279278	-4.2778	1.88746e-05	0.00467833	alpha-1-microglobulin/bikunin precursor	259
ENSG00000133216	EPHB2	-1.2063	0.252696	-4.77372	1.80853e-06	0.000931021	EPH receptor B2	2048
ENSG00000077616	NAALAD2	-1.21571	0.335964	-3.61855	0.000296255	0.0295916	N-acetylated alpha-linked acidic dipeptidase 2	10003
ENSG00000159403	C1R	-1.21943	0.24537	-4.96975	6.70398e-07	0.000420612	complement C1r	715
ENSG00000005001	PRSS22	-1.22918	0.342307	-3.59088	0.00032956	0.0313582	serine protease 22	64063
ENSG00000157693	TMEM268	-1.27218	0.342198	-3.71766	0.000201077	0.022602	transmembrane protein 268	203197
ENSG00000198719	DLL1	-1.27449	0.357226	-3.56776	0.00036005	0.0327092	delta like canonical Notch ligand 1	28514
ENSG00000180340	FZD2	-1.28422	0.29534	-4.34828	1.37211e-05	0.00372268	frizzled class receptor 2	2535
ENSG00000124107	SLPI	-1.28434	0.347793	-3.69282	0.000221782	0.0239393	secretory leukocyte peptidase inhibitor	6590
ENSG00000197291	RAMP2-AS1	-1.28531	0.355778	-3.61266	0.00030307	0.0299741	RAMP2 antisense RNA 1	100190938
ENSG00000115902	SLC1A4	-1.30445	0.343368	-3.79898	0.00014529	0.0182004	solute carrier family 1 member 4	6509
ENSG00000284691	NA	-1.34921	0.379064	-3.55933	0.000371809	0.0331195	NA	NA
ENSG00000174498	IGDCC3	-1.35094	0.310134	-4.35599	1.32469e-05	0.00364327	immunoglobulin superfamily DCC subclass member 3	9543
ENSG00000167037	SGSM1	-1.35371	0.357224	-3.78953	0.00015093	0.018477	small G protein signaling modulator 1	129049
ENSG00000165905	LARGE2	-1.35438	0.303562	-4.46164	8.13339e-06	0.00263378	LARGE xylosyl- and glucuronyltransferase 2	120071
ENSG00000187840	EIF4EBP1	-1.39107	0.404967	-3.43502	0.000592507	0.0450788	eukaryotic translation initiation factor 4E binding protein 1	1978
ENSG00000188042	ARL4C	-1.39226	0.294479	-4.72787	2.26885e-06	0.00109968	ADP ribosylation factor like GTPase 4C	10123
ENSG00000165685	TMEM52B	-1.49947	0.321248	-4.66766	3.04651e-06	0.00128546	transmembrane protein 52B	120939
ENSG00000186529	CYP4F3	-1.49964	0.414795	-3.61537	0.000299922	0.0298096	cytochrome P450 family 4 subfamily F member 3	4051
ENSG00000123179	EBPL	-1.52066	0.432501	-3.51597	0.000438147	0.0371481	EBP like	84650
ENSG00000106772	PRUNE2	-1.5523	0.409015	-3.79521	0.000147516	0.0182004	prune homolog 2 with BCH domain	158471
ENSG00000164638	SLC29A4	-1.55542	0.391468	-3.97329	7.08856e-05	0.0111185	solute carrier family 29 member 4	222962
ENSG00000091513	TF	-1.55928	0.402504	-3.87396	0.00010708	0.0146248	transferrin	7018
ENSG00000233198	RNF224	-1.5653	0.398486	-3.92812	8.56142e-05	0.0128274	ring finger protein 224	643596
ENSG00000182326	C1S	-1.57052	0.328301	-4.78379	1.72019e-06	0.00090885	complement C1s	716
ENSG00000116774	OLFML3	-1.57837	0.431332	-3.6593	0.000252909	0.0264461	olfactomedin like 3	56944
ENSG00000180801	ARSJ	-1.58995	0.374233	-4.24857	2.15142e-05	0.00496485	arylsulfatase family member J	79642
ENSG00000080224	EPHA6	-1.60901	0.401204	-4.01045	6.06023e-05	0.0100555	EPH receptor A6	285220
ENSG00000135069	PSAT1	-1.61468	0.35312	-4.57261	4.81678e-06	0.00179086	phosphoserine aminotransferase 1	29968
ENSG00000119913	TECTB	-1.63819	0.358572	-4.56864	4.90898e-06	0.00179195	tectorin beta	6975
ENSG00000115594	IL1R1	-1.67118	0.433776	-3.85264	0.000116852	0.0157167	interleukin 1 receptor type 1	3554
ENSG00000111981	ULBP1	-1.70304	0.426859	-3.98969	6.61593e-05	0.0105995	UL16 binding protein 1	80329
ENSG00000177599	ZNF491	-1.70962	0.435167	-3.92866	8.54211e-05	0.0128274	zinc finger protein 491	126069
ENSG00000166503	HDGFL3	-1.72179	0.481052	-3.57922	0.000344624	0.0318849	HDGF like 3	50810
ENSG00000108551	RASD1	-1.73015	0.292222	-5.92067	3.20628e-09	4.59803e-06	ras related dexamethasone induced 1	51655
ENSG00000170166	HOXD4	-1.73943	0.500569	-3.47491	0.000511026	0.0410395	homeobox D4	3233
ENSG00000286447	NA	-1.74067	0.406212	-4.28513	1.82631e-05	0.00462497	NA	NA
ENSG00000078399	HOXA9	-1.74683	0.495161	-3.52781	0.000419019	0.0361058	homeobox A9	3205
ENSG00000075213	SEMA3A	-1.76304	0.41927	-4.20503	2.61049e-05	0.00551692	semaphorin 3A	10371
ENSG00000152804	HHEX	-1.76732	0.464585	-3.80408	0.000142331	0.0182004	hematopoietically expressed homeobox	3087
ENSG00000291300	NA	-1.76872	0.505124	-3.50155	0.000462564	0.0386954	NA	NA
ENSG00000142089	IFITM3	-1.77051	0.466563	-3.7948	0.000147765	0.0182004	interferon induced transmembrane protein 3	10410
ENSG00000118257	NRP2	-1.77627	0.337994	-5.25535	1.47745e-07	0.000109862	neuropilin 2	8828
ENSG00000108602	ALDH3A1	-1.7817	0.502131	-3.54827	0.000387776	0.0341464	aldehyde dehydrogenase 3 family member A1	218
ENSG00000158258	CLSTN2	-1.83171	0.436117	-4.20005	2.66854e-05	0.00558086	calsyntenin 2	64084
ENSG00000182379	NXPH4	-1.84411	0.446027	-4.13452	3.55694e-05	0.0068012	neurexophilin 4	11247
ENSG00000119927	GPAM	-1.84563	0.283428	-6.51182	7.4247e-11	1.49066e-07	glycerol-3-phosphate acyltransferase, mitochondrial	57678
ENSG00000189014	NA	-1.88607	0.509141	-3.70441	0.00021188	0.0229942	NA	NA
ENSG00000139269	INHBE	-1.89564	0.520205	-3.64402	0.000268409	0.0276352	inhibin subunit beta E	83729
ENSG00000069974	RAB27A	-1.91106	0.318696	-5.99652	2.01593e-09	3.11338e-06	RAB27A, member RAS oncogene family	5873
ENSG00000290541	NA	-1.92609	0.443599	-4.34196	1.41218e-05	0.00378032	NA	NA
ENSG00000163485	ADORA1	-1.94956	0.484225	-4.02614	5.67e-05	0.00969077	adenosine A1 receptor	134
ENSG00000272732	NA	-1.95944	0.538083	-3.64152	0.000271031	0.0277627	NA	NA
ENSG00000163631	ALB	-1.95964	0.44965	-4.35816	1.31162e-05	0.00364327	albumin	213
ENSG00000264424	MYH4	-2.02726	0.526364	-3.85144	0.000117423	0.0157167	myosin heavy chain 4	4622
ENSG00000173391	OLR1	-2.05523	0.408894	-5.02631	5.00001e-07	0.000323824	oxidized low density lipoprotein receptor 1	4973
ENSG00000117643	MAN1C1	-2.16805	0.448814	-4.83062	1.36112e-06	0.000799842	mannosidase alpha class 1C member 1	57134
ENSG00000139219	COL2A1	-2.17406	0.477447	-4.55351	5.27578e-06	0.00185828	collagen type II alpha 1 chain	1280
ENSG00000164379	FOXQ1	-2.2563	0.386725	-5.83438	5.39908e-09	6.39641e-06	forkhead box Q1	94234
ENSG00000142449	FBN3	-2.28442	0.402955	-5.66917	1.4349e-08	1.44042e-05	fibrillin 3	84467
ENSG00000108176	DNAJC12	-2.28659	0.642761	-3.55746	0.000374464	0.0331195	DnaJ heat shock protein family (Hsp40) member C12	56521
ENSG00000185633	NDUFA4L2	-2.28921	0.665019	-3.44232	0.000576741	0.0441955	NDUFA4 mitochondrial complex associated like 2	56901
ENSG00000181449	SOX2	-2.29218	0.507983	-4.51231	6.41263e-06	0.00214577	SRY-box transcription factor 2	6657
ENSG00000164294	GPX8	-2.30999	0.451066	-5.12117	3.03639e-07	0.000210212	glutathione peroxidase 8 (putative)	493869
ENSG00000261863	LINC01996	-2.32581	0.512727	-4.53615	5.72895e-06	0.00198311	long intergenic non-protein coding RNA 1996	400568
ENSG00000272430	NA	-2.32826	0.557338	-4.17746	2.94782e-05	0.00585974	NA	NA
ENSG00000135842	NIBAN1	-2.45163	0.674702	-3.63364	0.000279449	0.0283359	niban apoptosis regulator 1	116496
ENSG00000234076	TPRG1-AS1	-2.58081	0.596493	-4.32664	1.51399e-05	0.00399953	TPRG1 antisense RNA 1	100874043
ENSG00000185652	NTF3	-2.71381	0.385307	-7.04322	1.87844e-12	5.38765e-09	neurotrophin 3	4908
ENSG00000156103	MMP16	-2.7658	0.701769	-3.94118	8.10828e-05	0.0123326	matrix metallopeptidase 16	4325
ENSG00000005249	PRKAR2B	-2.85145	0.540819	-5.27247	1.34602e-07	0.000108096	protein kinase cAMP-dependent type II regulatory subunit beta	5577
ENSG00000149403	GRIK4	-2.87582	0.678882	-4.23612	2.27414e-05	0.0051301	glutamate ionotropic receptor kainate type subunit 4	2900
ENSG00000242193	CRYZL2P	-2.90666	0.574083	-5.06313	4.1243e-07	0.000276012	crystallin zeta like 2, pseudogene	730102
ENSG00000114251	WNT5A	-2.93399	0.854425	-3.43388	0.000595009	0.0450792	Wnt family member 5A	7474
ENSG00000259087	NA	-2.94831	0.732555	-4.0247	5.70489e-05	0.00969077	NA	NA
ENSG00000091583	APOH	-3.00623	0.672373	-4.47107	7.78294e-06	0.00256161	apolipoprotein H	350
ENSG00000172497	ACOT12	-3.04442	0.840212	-3.62339	0.000290769	0.0291888	acyl-CoA thioesterase 12	134526
ENSG00000257017	HP	-3.13848	0.832554	-3.7697	0.000163444	0.0193946	haptoglobin	3240
ENSG00000286073	NA	-3.21236	0.768751	-4.17868	2.93205e-05	0.00585974	NA	NA
ENSG00000114948	ADAM23	-3.21265	0.345654	-9.2944	1.48041e-20	1.48611e-16	ADAM metallopeptidase domain 23	8745
ENSG00000150051	MKX	-3.35978	0.893875	-3.75867	0.000170818	0.019939	mohawk homeobox	283078
ENSG00000204983	PRSS1	-3.70687	0.55628	-6.66367	2.67064e-11	5.9576e-08	serine protease 1	5644
ENSG00000230838	NA	-3.78314	0.889581	-4.25271	2.11195e-05	0.00493042	NA	NA
ENSG00000290217	NA	-3.78933	0.966804	-3.91944	8.87565e-05	0.0131027	NA	NA
ENSG00000166509	CLEC3A	-3.96396	0.866295	-4.57577	4.74482e-06	0.00179086	C-type lectin domain family 3 member A	10143
ENSG00000275896	PRSS2	-4.43272	0.842819	-5.25939	1.44534e-07	0.000109862	serine protease 2	5645
ENSG00000151655	ITIH2	-4.48546	0.609765	-7.35605	1.89434e-13	7.60654e-10	inter-alpha-trypsin inhibitor heavy chain 2	3698

## Sheet: Table S2_ALI_NT to LLI_NT_DEG
Ensemble ID	symbol	baseMean	log2FoldChange	lfcSE	stat	pvalue	padj	GENENAME	ENTREZID
ENSG00000185303	SFTPA2	13.4044	6.33618	1.7193	3.68533	0.000228405	0.0205574	surfactant protein A2	729238
ENSG00000260706	NA	6.94632	5.38835	1.54956	3.47733	0.000506431	0.0356146	NA	NA
ENSG00000257612	MIR4307HG	8.28294	4.09399	1.13514	3.60661	0.000310224	0.0252227	MIR4307 host gene	101927081
ENSG00000167767	KRT80	32.2207	3.59723	0.863819	4.16433	3.12265e-05	0.00494895	keratin 80	144501
ENSG00000163817	SLC6A20	448.793	3.25921	0.527826	6.17479	6.62514e-10	1.31726e-06	solute carrier family 6 member 20	54716
ENSG00000233930	KRTAP5-AS1	17.5005	3.09323	0.916447	3.37524	0.000737509	0.0459546	KRTAP5-1/KRTAP5-2 antisense RNA 1	338651
ENSG00000171502	COL24A1	15.8633	3.01458	0.561888	5.36509	8.09089e-08	4.91544e-05	collagen type XXIV alpha 1 chain	255631
ENSG00000146755	TRIM50	55.1545	2.96515	0.668642	4.43459	9.2249e-06	0.00205875	tripartite motif containing 50	135892
ENSG00000183018	SPNS2	12.3841	2.82665	0.824371	3.42885	0.000606143	0.0404175	sphingolipid transporter 2	124976
ENSG00000253227	NA	298.253	2.81071	0.742611	3.78491	0.000153765	0.0157093	NA	NA
ENSG00000162438	CTRC	7.09218	2.78566	0.732339	3.80379	0.000142497	0.0149117	chymotrypsin C	11330
ENSG00000188910	GJB3	38.0603	2.69601	0.737781	3.65422	0.000257965	0.0219531	gap junction protein beta 3	2707
ENSG00000131910	NR0B2	115.142	2.57479	0.660025	3.90104	9.57799e-05	0.0112022	nuclear receptor subfamily 0 group B member 2	8431
ENSG00000134278	SPIRE1	41.9347	2.54782	0.586805	4.34185	1.41288e-05	0.00280919	spire type actin nucleation factor 1	56907
ENSG00000276168	RN7SL1	172.263	2.49571	0.599758	4.16119	3.166e-05	0.00498155	RNA component of signal recognition particle 7SL1	6029
ENSG00000279017	NA	18.5626	2.47803	0.624214	3.96984	7.19216e-05	0.00930768	NA	NA
ENSG00000105855	ITGB8	2212.76	2.46977	0.708079	3.48798	0.000486688	0.0343889	integrin subunit beta 8	3696
ENSG00000167741	GGT6	17.5818	2.43373	0.676035	3.6	0.000318212	0.0256812	gamma-glutamyltransferase 6	124975
ENSG00000111913	RIPOR2	210.687	2.42177	0.628227	3.85493	0.000115761	0.0128415	RHO family interacting cell polarization regulator 2	9750
ENSG00000179913	B3GNT3	130.72	2.408	0.553124	4.35346	1.34007e-05	0.00273913	UDP-GlcNAc:betaGal beta-1,3-N-acetylglucosaminyltransferase 3	10331
ENSG00000242207	HOXB-AS4	14.4067	2.3907	0.693593	3.44683	0.000567207	0.0386991	HOXB cluster antisense RNA 4	100874351
ENSG00000166147	FBN1	26.9259	2.34591	0.640081	3.66503	0.000247313	0.0212952	fibrillin 1	2200
ENSG00000183196	CHST6	23.509	2.29958	0.588499	3.90754	9.32409e-05	0.0110231	carbohydrate sulfotransferase 6	4166
ENSG00000173083	HPSE	13.2474	2.16314	0.610513	3.54315	0.000395374	0.029818	heparanase	10855
ENSG00000205611	LOC107985433	10.5317	2.15677	0.575541	3.74738	0.000178692	0.0175254	putative uncharacterized protein LOC401522	107985433
ENSG00000184545	DUSP8	530.99	2.06543	0.527729	3.91381	9.08514e-05	0.0109176	dual specificity phosphatase 8	1850
ENSG00000170099	SERPINA6	2696.62	2.01221	0.311328	6.46332	1.02428e-10	2.24021e-07	serpin family A member 6	866
ENSG00000137251	TINAG	181.216	1.9772	0.546315	3.61916	0.00029556	0.0245787	tubulointerstitial nephritis antigen	27283
ENSG00000188959	C9orf152	119.768	1.96773	0.530474	3.70938	0.000207764	0.0195022	chromosome 9 open reading frame 152	401546
ENSG00000144366	GULP1	707.574	1.95431	0.432876	4.51472	6.33999e-06	0.001558	GULP PTB domain containing engulfment adaptor 1	51454
ENSG00000177606	JUN	893.718	1.94516	0.527764	3.68567	0.000228106	0.0205574	Jun proto-oncogene, AP-1 transcription factor subunit	3725
ENSG00000233559	NA	26.8104	1.91766	0.47123	4.06948	4.71182e-05	0.00680352	NA	NA
ENSG00000076356	PLXNA2	104.299	1.8839	0.465175	4.04988	5.12437e-05	0.0071843	plexin A2	5362
ENSG00000188107	EYS	110.239	1.86994	0.545512	3.42786	0.000608357	0.0404419	eyes shut homolog	346007
ENSG00000189325	BNIP5	399.954	1.86239	0.467256	3.9858	6.72517e-05	0.00896868	BCL2 interacting protein 5	389384
ENSG00000253819	NA	23.572	1.82479	0.448667	4.06714	4.75945e-05	0.00680352	NA	NA
ENSG00000175920	DOK7	36.8691	1.79391	0.513182	3.49566	0.000472891	0.0337774	docking protein 7	285489
ENSG00000162415	ZSWIM5	171.876	1.77151	0.491576	3.60373	0.00031368	0.0254093	zinc finger SWIM-type containing 5	57643
ENSG00000236345	SCAT8	59.824	1.71058	0.500256	3.41942	0.000627559	0.0410938	S-phase cancer associated transcript 8	112935969
ENSG00000227542	NA	22.547	1.6841	0.442125	3.80911	0.000139471	0.0146652	NA	NA
ENSG00000104856	RELB	158.468	1.65915	0.250261	6.62968	3.36411e-11	1.05109e-07	RELB proto-oncogene, NF-kB subunit	5971
ENSG00000126562	WNK4	924.936	1.64025	0.418552	3.91886	8.89688e-05	0.0108102	WNK lysine deficient protein kinase 4	65266
ENSG00000175793	SFN	732.355	1.58392	0.260159	6.08826	1.14143e-09	1.78317e-06	stratifin	2810
ENSG00000117472	TSPAN1	1320.42	1.52165	0.308866	4.92656	8.36892e-07	0.000290534	tetraspanin 1	10103
ENSG00000116991	SIPA1L2	80.4469	1.5003	0.396501	3.78384	0.000154428	0.0157093	signal induced proliferation associated 1 like 2	57568
ENSG00000168907	PLA2G4F	137.188	1.49626	0.389721	3.83931	0.000123381	0.0134098	phospholipase A2 group IVF	255189
ENSG00000188211	NCR3LG1	1353.71	1.42289	0.283981	5.0105	5.42886e-07	0.000228336	natural killer cell cytotoxicity receptor 3 ligand 1	374383
ENSG00000064763	FAR2	687.998	1.41709	0.282147	5.02251	5.09998e-07	0.000218709	fatty acyl-CoA reductase 2	55711
ENSG00000006747	SCIN	486.429	1.39873	0.250611	5.58129	2.38743e-08	1.93391e-05	scinderin	85477
ENSG00000271133	ITGB8-AS1	75.7043	1.38035	0.333408	4.14011	3.47132e-05	0.00538448	ITGB8 antisense RNA 1	101927811
ENSG00000148773	MKI67	4521.99	1.37173	0.405366	3.38393	0.000714572	0.0454783	marker of proliferation Ki-67	4288
ENSG00000121900	TMEM54	443.49	1.31196	0.331427	3.95851	7.54175e-05	0.00958986	transmembrane protein 54	113452
ENSG00000129353	SLC44A2	1837.21	1.3051	0.276065	4.72752	2.27278e-06	0.000654051	solute carrier family 44 member 2	57153
ENSG00000184374	COLEC10	23.3657	1.29234	0.380841	3.3934	0.000690312	0.0442751	collectin subfamily member 10	10584
ENSG00000102007	PLP2	283.605	1.28112	0.248364	5.15823	2.49293e-07	0.000129817	proteolipid protein 2	5355
ENSG00000006327	TNFRSF12A	716.353	1.25857	0.293554	4.28736	1.80807e-05	0.00318906	TNF receptor superfamily member 12A	51330
ENSG00000064270	ATP2C2	272.636	1.23771	0.299275	4.13569	3.53893e-05	0.00545069	ATPase secretory pathway Ca2+ transporting 2	9914
ENSG00000117461	PIK3R3	892.678	1.19404	0.334563	3.56894	0.000358423	0.0278971	phosphoinositide-3-kinase regulatory subunit 3	8503
ENSG00000198648	STK39	436.551	1.17653	0.330137	3.56377	0.000365569	0.0280539	serine/threonine kinase 39	27347
ENSG00000137460	FHDC1	98.2111	1.16	0.316271	3.66775	0.000244691	0.021231	FH2 domain containing 1	85462
ENSG00000184307	ZDHHC23	530.698	1.15961	0.328209	3.53315	0.000410641	0.0304445	zinc finger DHHC-type palmitoyltransferase 23	254887
ENSG00000153822	KCNJ16	236.982	1.15339	0.327434	3.52251	0.000427479	0.0311647	potassium inwardly rectifying channel subfamily J member 16	3773
ENSG00000151914	DST	14608.2	1.12647	0.329752	3.41611	0.000635228	0.0414718	dystonin	667
ENSG00000166348	USP54	2618.98	1.0798	0.266602	4.05022	5.11697e-05	0.0071843	ubiquitin specific peptidase 54	159195
ENSG00000175567	UCP2	1729.53	1.05894	0.310342	3.41218	0.000644461	0.0419242	uncoupling protein 2	7351
ENSG00000291150	NA	52.7844	1.0445	0.298932	3.49409	0.000475672	0.0337774	NA	NA
ENSG00000145703	IQGAP2	3151.2	1.00927	0.225148	4.4827	7.37046e-06	0.00177142	IQ motif containing GTPase activating protein 2	10788
ENSG00000106077	ABHD11	783.111	0.999969	0.252409	3.9617	7.4418e-05	0.00951811	abhydrolase domain containing 11	83451
ENSG00000070159	PTPN3	1299.43	0.943653	0.274257	3.44076	0.000580081	0.0391573	protein tyrosine phosphatase non-receptor type 3	5774
ENSG00000137502	RAB30	415.384	0.92744	0.271055	3.42159	0.000622563	0.0408891	RAB30, member RAS oncogene family	27314
ENSG00000111331	OAS3	675.524	0.916597	0.247935	3.69692	0.000218231	0.0200601	2'-5'-oligoadenylate synthetase 3	4940
ENSG00000163191	S100A11	1823.07	0.903788	0.201839	4.47778	7.5425e-06	0.00179307	S100 calcium binding protein A11	6282
ENSG00000174442	ZWILCH	758.887	0.900332	0.260135	3.46102	0.000538131	0.0374439	zwilch kinetochore protein	55055
ENSG00000086015	MAST2	2584.58	0.880162	0.206083	4.27091	1.94675e-05	0.00332636	microtubule associated serine/threonine kinase 2	23139
ENSG00000150403	TMCO3	2370.12	0.854073	0.188357	4.53433	5.77857e-06	0.00146957	transmembrane and coiled-coil domains 3	55002
ENSG00000066084	DIP2B	4514.24	0.841219	0.219355	3.83497	0.00012558	0.0135299	disco interacting protein 2 homolog B	57609
ENSG00000187522	HSPA14	384.197	0.839159	0.238032	3.5254	0.000422851	0.0309304	heat shock protein family A (Hsp70) member 14	51182
ENSG00000130695	CEP85	459.295	0.829734	0.238805	3.47453	0.00051175	0.0358734	centrosomal protein 85	64793
ENSG00000129667	RHBDF2	300.552	0.814381	0.214419	3.79808	0.00014582	0.0151148	rhomboid 5 homolog 2	79651
ENSG00000082269	FAM135A	977.518	0.808045	0.197762	4.08594	4.38978e-05	0.00644355	family with sequence similarity 135 member A	57579
ENSG00000215251	FASTKD5	1176.21	0.807397	0.235445	3.42924	0.000605284	0.0404175	FAST kinase domains 5	60493
ENSG00000143390	RFX5	1848.12	0.799987	0.203494	3.93126	8.45029e-05	0.0103829	regulatory factor X5	5993
ENSG00000135679	MDM2	2447.8	0.780289	0.210621	3.7047	0.00021164	0.0196135	MDM2 proto-oncogene	4193
ENSG00000003400	CASP10	238.673	0.77231	0.217361	3.55312	0.000380694	0.0289631	caspase 10	843
ENSG00000095319	NUP188	1571.9	0.765927	0.207228	3.69606	0.000218968	0.0200601	nucleoporin 188	23511
ENSG00000108559	NUP88	627.71	0.761995	0.168505	4.52208	6.1235e-06	0.0015219	nucleoporin 88	4927
ENSG00000129116	PALLD	298.449	0.744165	0.166373	4.47288	7.71743e-06	0.00179562	palladin, cytoskeletal associated protein	23022
ENSG00000197694	SPTAN1	9349.47	0.725958	0.199769	3.63398	0.00027908	0.023476	spectrin alpha, non-erythrocytic 1	6709
ENSG00000104312	RIPK2	346.238	0.700626	0.206383	3.39479	0.000686824	0.044181	receptor interacting serine/threonine kinase 2	8767
ENSG00000165097	KDM1B	326.657	0.688906	0.188797	3.64892	0.000263348	0.0222381	lysine demethylase 1B	221656
ENSG00000175727	MLXIP	3108.95	0.677273	0.182272	3.71573	0.000202615	0.0192495	MLX interacting protein	22877
ENSG00000164941	INTS8	908.538	0.63388	0.182818	3.46727	0.00052578	0.0367391	integrator complex subunit 8	55656
ENSG00000081026	MAGI3	826.59	0.631932	0.184618	3.42292	0.000619521	0.0408891	membrane associated guanylate kinase, WW and PDZ domain containing 3	260425
ENSG00000169118	CSNK1G1	815.929	0.628412	0.140605	4.46934	7.84617e-06	0.00180635	casein kinase 1 gamma 1	53944
ENSG00000145041	DCAF1	916.517	0.604826	0.168372	3.59221	0.000327888	0.0261724	DDB1 and CUL4 associated factor 1	9730
ENSG00000006607	FARP2	931.309	0.587944	0.133696	4.3976	1.09453e-05	0.00234691	FERM, ARH/RhoGEF and pleckstrin domain protein 2	9855
ENSG00000112031	MTRF1L	205.631	0.559149	0.148737	3.7593	0.000170387	0.0169388	mitochondrial translation release factor 1 like	54516
ENSG00000182973	CNOT10	583.917	0.535306	0.142699	3.7513	0.000175923	0.01741	CCR4-NOT transcription complex subunit 10	25904
ENSG00000165209	STRBP	1242.59	0.531332	0.15441	3.44104	0.000579492	0.0391573	spermatid perinuclear RNA binding protein	55342
ENSG00000140650	PMM2	1537.06	0.529651	0.154463	3.42897	0.000605868	0.0404175	phosphomannomutase 2	5373
ENSG00000156502	SUPV3L1	1053.9	0.520433	0.154988	3.3579	0.00078537	0.0485221	Suv3 like RNA helicase	6832
ENSG00000171824	EXOSC10	1472.46	0.516347	0.131804	3.91753	8.94627e-05	0.0108102	exosome component 10	5394
ENSG00000157181	ODR4	1496.46	0.515636	0.14105	3.65569	0.000256492	0.0219438	odr-4 GPCR localization factor homolog	54953
ENSG00000137822	TUBGCP4	899.499	0.506797	0.143957	3.52047	0.000430775	0.0313006	tubulin gamma complex associated protein 4	27229
ENSG00000136932	TRMO	297.577	0.506419	0.149777	3.38115	0.000721837	0.0454965	tRNA methyltransferase O	51531
ENSG00000086102	NFX1	1154.02	0.471146	0.136365	3.45505	0.000550192	0.0379597	nuclear transcription factor, X-box binding 1	4799
ENSG00000166471	TMEM41B	2514.03	-0.484791	0.143714	-3.37331	0.00074271	0.0461472	transmembrane protein 41B	440026
ENSG00000081665	ZNF506	341.243	-0.530819	0.134708	-3.94053	8.13034e-05	0.0101033	zinc finger protein 506	440515
ENSG00000131037	EPS8L1	438.553	-0.692715	0.151777	-4.56404	5.01782e-06	0.00130649	EPS8 like 1	54869
ENSG00000187535	IFT140	888.792	-0.704976	0.206017	-3.42193	0.000621776	0.0408891	intraflagellar transport 140	9742
ENSG00000261824	LINC00662	226.366	-0.714336	0.15613	-4.57527	4.75606e-06	0.00126853	long intergenic non-protein coding RNA 662	148189
ENSG00000221886	ZBED8	301.532	-0.72487	0.212477	-3.41153	0.00064599	0.0419242	zinc finger BED-type containing 8	63920
ENSG00000135469	COQ10A	350.894	-0.753124	0.194921	-3.86374	0.000111666	0.0125371	coenzyme Q10A	93058
ENSG00000130956	HABP4	242.113	-0.754063	0.21461	-3.51364	0.000442013	0.0320108	hyaluronan binding protein 4	22927
ENSG00000134717	BTF3L4	788.456	-0.762065	0.220353	-3.45838	0.000543443	0.0376128	basic transcription factor 3 like 4	91408
ENSG00000142188	TMEM50B	535.955	-0.809871	0.16934	-4.78251	1.73118e-06	0.000511658	transmembrane protein 50B	757
ENSG00000135002	RFK	306.811	-0.812378	0.202884	-4.00414	6.22429e-05	0.00845537	riboflavin kinase	55312
ENSG00000142235	LMTK3	419.98	-0.822933	0.191919	-4.28791	1.80361e-05	0.00318906	lemur tyrosine kinase 3	114783
ENSG00000124613	ZNF391	121.603	-0.841983	0.21038	-4.00221	6.27534e-05	0.0084721	zinc finger protein 391	346157
ENSG00000087253	LPCAT2	1313.66	-0.863307	0.249479	-3.46044	0.000539291	0.0374439	lysophosphatidylcholine acyltransferase 2	54947
ENSG00000008086	CDKL5	647.735	-0.86753	0.23324	-3.71948	0.000199634	0.0190664	cyclin dependent kinase like 5	6792
ENSG00000107331	ABCA2	1891.6	-0.900855	0.245499	-3.66948	0.000243043	0.0211776	ATP binding cassette subfamily A member 2	20
ENSG00000158691	ZSCAN12	68.3148	-0.905333	0.270343	-3.34884	0.000811519	0.0499965	zinc finger and SCAN domain containing 12	9753
ENSG00000178996	SNX18	487.43	-0.905516	0.184617	-4.90485	9.35007e-07	0.000314608	sorting nexin 18	112574
ENSG00000149582	TMEM25	953.943	-0.918767	0.166038	-5.53347	3.13963e-08	2.45239e-05	transmembrane protein 25	84866
ENSG00000182985	CADM1	685.475	-0.928653	0.186968	-4.96691	6.80296e-07	0.000259556	cell adhesion molecule 1	23705
ENSG00000166971	AKTIP	466.223	-0.939349	0.185829	-5.0549	4.30623e-07	0.000188363	AKT interacting protein	64400
ENSG00000183426	NPIPA1	120.373	-0.969121	0.276394	-3.50631	0.000454368	0.032797	nuclear pore complex interacting protein family member A1	9284
ENSG00000211584	SLC48A1	294.811	-0.976518	0.253455	-3.85283	0.000116763	0.0128415	solute carrier family 48 member 1	55652
ENSG00000139629	GALNT6	1912.8	-1.05284	0.230586	-4.56594	4.97271e-06	0.00130649	polypeptide N-acetylgalactosaminyltransferase 6	11226
ENSG00000272070	NA	88.1266	-1.05335	0.245409	-4.29222	1.76898e-05	0.00317126	NA	NA
ENSG00000142279	WTIP	485.592	-1.06593	0.254276	-4.19201	2.76491e-05	0.00447936	WT1 interacting protein	126374
ENSG00000135744	AGT	9561.11	-1.08219	0.304617	-3.55264	0.000381389	0.0289631	angiotensinogen	183
ENSG00000215105	NA	61.3056	-1.08925	0.278636	-3.90922	9.25938e-05	0.0110061	NA	NA
ENSG00000204956	PCDHGA1	73.5319	-1.09279	0.255406	-4.27863	1.88049e-05	0.00324305	protocadherin gamma subfamily A, 1	56114
ENSG00000182272	B4GALNT4	1135.88	-1.09684	0.287317	-3.81751	0.000134806	0.0143123	beta-1,4-N-acetyl-galactosaminyltransferase 4	338707
ENSG00000244041	LINC01011	64.0574	-1.10069	0.283453	-3.88314	0.000103114	0.0118074	long intergenic non-protein coding RNA 1011	401232
ENSG00000159403	C1R	123.345	-1.13445	0.260949	-4.3474	1.37761e-05	0.00276419	complement C1r	715
ENSG00000185115	NSMCE3	198.05	-1.1383	0.270273	-4.21168	2.53479e-05	0.00419988	NSE3 homolog, SMC5-SMC6 complex component	56160
ENSG00000289983	NA	68.0904	-1.15219	0.312158	-3.69106	0.000223321	0.0202666	NA	NA
ENSG00000169750	RAC3	290.232	-1.16516	0.280278	-4.15717	3.2221e-05	0.00503361	Rac family small GTPase 3	5881
ENSG00000122863	CHST3	2325.52	-1.17967	0.307335	-3.83837	0.000123853	0.0134098	carbohydrate sulfotransferase 3	9469
ENSG00000269190	FBXO17	1229.24	-1.17989	0.337647	-3.49444	0.000475065	0.0337774	F-box protein 17	115290
ENSG00000227777	RPL7AP19	37.8317	-1.19005	0.313708	-3.7935	0.000148541	0.0153242	ribosomal protein L7a pseudogene 19	100271036
ENSG00000180340	FZD2	124.177	-1.19346	0.313303	-3.80927	0.000139378	0.0146652	frizzled class receptor 2	2535
ENSG00000197619	ZNF615	120.306	-1.19672	0.279413	-4.28299	1.84395e-05	0.00322632	zinc finger protein 615	284370
ENSG00000152192	POU4F1	295.696	-1.20104	0.333952	-3.59645	0.000322592	0.025939	POU class 4 homeobox 1	5457
ENSG00000105875	WDR91	53.4379	-1.20931	0.303932	-3.97888	6.92414e-05	0.009147	WD repeat domain 91	29062
ENSG00000107281	NPDC1	313.693	-1.21603	0.307631	-3.95288	7.7216e-05	0.0097618	neural proliferation, differentiation and control 1	56654
ENSG00000204335	SP5	432.957	-1.22387	0.29194	-4.1922	2.76256e-05	0.00447936	Sp5 transcription factor	389058
ENSG00000185818	NAT8L	181.502	-1.22499	0.332603	-3.68304	0.000230468	0.020658	N-acetyltransferase 8 like	339983
ENSG00000122884	P4HA1	4277.54	-1.22685	0.225455	-5.44166	5.27876e-08	3.6056e-05	prolyl 4-hydroxylase subunit alpha 1	5033
ENSG00000161249	DMKN	393.13	-1.23153	0.345291	-3.56665	0.000361576	0.0279436	dermokine	93099
ENSG00000177508	IRX3	167.4	-1.23915	0.276927	-4.47463	7.65441e-06	0.00179562	iroquois homeobox 3	79191
ENSG00000211445	GPX3	3757.57	-1.24745	0.234009	-5.3308	9.77824e-08	5.78e-05	glutathione peroxidase 3	2878
ENSG00000172765	TMCC1	1474.58	-1.24859	0.349009	-3.57754	0.00034685	0.0271898	transmembrane and coiled-coil domain family 1	23023
ENSG00000104765	BNIP3L	4170.82	-1.25696	0.29673	-4.23603	2.27511e-05	0.0038107	BCL2 interacting protein 3 like	665
ENSG00000103257	SLC7A5	1410.66	-1.2952	0.375807	-3.44646	0.000567986	0.0386991	solute carrier family 7 member 5	8140
ENSG00000273033	LINC02035	777.003	-1.29739	0.359671	-3.60716	0.000309563	0.0252227	long intergenic non-protein coding RNA 2035	100129550
ENSG00000181458	TMEM45A	242.435	-1.2979	0.315555	-4.11309	3.90398e-05	0.00588855	transmembrane protein 45A	55076
ENSG00000169992	NLGN2	326.646	-1.31023	0.269598	-4.85994	1.17422e-06	0.000377722	neuroligin 2	57555
ENSG00000158825	CDA	258.983	-1.31904	0.338848	-3.89274	9.91191e-05	0.01147	cytidine deaminase	978
ENSG00000124374	PAIP2B	142.904	-1.32685	0.268754	-4.93702	7.93235e-07	0.00027982	poly(A) binding protein interacting protein 2B	400961
ENSG00000253686	LINC01484	63.5899	-1.32912	0.384976	-3.45248	0.00055545	0.0382021	long intergenic non-protein coding RNA 1484	101928136
ENSG00000291112	NA	97.4388	-1.35667	0.387787	-3.4985	0.000467891	0.0335516	NA	NA
ENSG00000105246	EBI3	51.7121	-1.36105	0.342827	-3.97008	7.18496e-05	0.00930768	Epstein-Barr virus induced 3	10148
ENSG00000288756	NA	18.3367	-1.374	0.376413	-3.65026	0.00026198	0.0222084	NA	NA
ENSG00000006740	ARHGAP44	47.0715	-1.38622	0.319813	-4.33445	1.46122e-05	0.0028264	Rho GTPase activating protein 44	9912
ENSG00000241852	C8orf58	171.21	-1.42339	0.403646	-3.52633	0.000421364	0.030925	chromosome 8 open reading frame 58	541565
ENSG00000287481	NA	30.6628	-1.43806	0.398476	-3.60891	0.000307491	0.0252227	NA	NA
ENSG00000166813	KIF7	55.0014	-1.46044	0.431744	-3.38265	0.000717893	0.0454965	kinesin family member 7	374654
ENSG00000118257	NRP2	1037.66	-1.49751	0.356424	-4.20149	2.65164e-05	0.00436046	neuropilin 2	8828
ENSG00000272473	NA	42.3274	-1.50458	0.416487	-3.61255	0.000303196	0.0250234	NA	NA
ENSG00000104081	BMF	1262.25	-1.50962	0.25209	-5.9884	2.11917e-09	2.89677e-06	Bcl2 modifying factor	90427
ENSG00000171703	TCEA2	236.442	-1.50975	0.318124	-4.74577	2.07712e-06	0.000605715	transcription elongation factor A2	6919
ENSG00000154153	RETREG1	721.389	-1.52813	0.395341	-3.86536	0.000110926	0.0125371	reticulophagy regulator 1	54463
ENSG00000237036	ZEB1-AS1	44.131	-1.53486	0.43471	-3.53076	0.000414372	0.0306173	ZEB1 antisense RNA 1	220930
ENSG00000101335	MYL9	586.397	-1.55911	0.383315	-4.06744	4.75329e-05	0.00680352	myosin light chain 9	10398
ENSG00000233198	RNF224	66.5811	-1.62514	0.424726	-3.82634	0.000130065	0.0139444	ring finger protein 224	643596
ENSG00000168209	DDIT4	2330.76	-1.62516	0.375097	-4.33265	1.47323e-05	0.0028264	DNA damage inducible transcript 4	54541
ENSG00000105894	PTN	102.699	-1.63092	0.402096	-4.05605	4.99104e-05	0.00708825	pleiotrophin	5764
ENSG00000116106	EPHA4	54.3794	-1.6442	0.36899	-4.45594	8.35245e-06	0.00190288	EPH receptor A4	2043
ENSG00000111674	ENO2	753.324	-1.65152	0.441743	-3.73866	0.000185007	0.0179835	enolase 2	2026
ENSG00000151012	SLC7A11	997.145	-1.65265	0.445912	-3.70622	0.000210374	0.0195791	solute carrier family 7 member 11	23657
ENSG00000067057	PFKP	1217.39	-1.66271	0.358626	-4.63633	3.54651e-06	0.000981845	phosphofructokinase, platelet	5214
ENSG00000213901	SLC23A3	599.644	-1.67679	0.475224	-3.52842	0.000418042	0.0307845	solute carrier family 23 member 3	151295
ENSG00000162572	SCNN1D	144.35	-1.69044	0.500546	-3.3772	0.000732286	0.0459546	sodium channel epithelial 1 subunit delta	6339
ENSG00000228451	SDAD1P1	97.8435	-1.70462	0.317142	-5.37493	7.66104e-08	4.78727e-05	SDA1 domain containing 1 pseudogene 1	157489
ENSG00000111907	TPD52L1	1047.68	-1.70767	0.397662	-4.29427	1.75266e-05	0.00317126	TPD52 like 1	7164
ENSG00000289207	NA	19.9971	-1.73254	0.511489	-3.38725	0.000705976	0.0451474	NA	NA
ENSG00000137642	SORL1	16016	-1.73354	0.359101	-4.82745	1.38293e-06	0.000424771	sortilin related receptor 1	6653
ENSG00000113739	STC2	3763.02	-1.75386	0.491665	-3.56718	0.000360844	0.0279436	stanniocalcin 2	8614
ENSG00000185652	NTF3	113.093	-1.75788	0.403124	-4.36065	1.29675e-05	0.0026756	neurotrophin 3	4908
ENSG00000101115	SALL4	163.947	-1.77048	0.523248	-3.38364	0.00071531	0.0454783	spalt like transcription factor 4	57167
ENSG00000176171	BNIP3	1944.91	-1.77116	0.429614	-4.12267	3.745e-05	0.00568798	BCL2 interacting protein 3	664
ENSG00000182379	NXPH4	33.3169	-1.77655	0.476986	-3.72453	0.000195677	0.0187704	neurexophilin 4	11247
ENSG00000132031	MATN3	56.3413	-1.79637	0.367484	-4.88831	1.01707e-06	0.000337037	matrilin 3	4148
ENSG00000187595	ZNF385C	17.1122	-1.79832	0.506695	-3.54912	0.000386521	0.0292512	zinc finger protein 385C	201181
ENSG00000079308	TNS1	3763.97	-1.80715	0.316487	-5.71002	1.12962e-08	1.02336e-05	tensin 1	7145
ENSG00000077616	NAALAD2	1199.59	-1.81674	0.354755	-5.12113	3.03711e-07	0.000150265	N-acetylated alpha-linked acidic dipeptidase 2	10003
ENSG00000091513	TF	665.251	-1.81801	0.424937	-4.27831	1.88317e-05	0.00324305	transferrin	7018
ENSG00000100292	HMOX1	319.058	-1.81825	0.52135	-3.48757	0.000487428	0.0343889	heme oxygenase 1	3162
ENSG00000226519	NA	62.268	-1.82187	0.471561	-3.86349	0.000111779	0.0125371	NA	NA
ENSG00000188042	ARL4C	467.512	-1.83175	0.311966	-5.87164	4.31509e-09	4.49406e-06	ADP ribosylation factor like GTPase 4C	10123
ENSG00000173212	MAB21L3	61.4603	-1.83225	0.368541	-4.97165	6.63857e-07	0.000259272	mab-21 like 3	126868
ENSG00000228288	PCAT6	76.5031	-1.84876	0.515905	-3.58352	0.000338989	0.0267655	prostate cancer associated transcript 6	100506696
ENSG00000089351	GRAMD1A	262.801	-1.86548	0.283781	-6.57366	4.90929e-11	1.34214e-07	GRAM domain containing 1A	57655
ENSG00000132563	REEP2	88.9877	-1.86581	0.439294	-4.24731	2.16357e-05	0.00366817	receptor accessory protein 2	51308
ENSG00000196628	TCF4	78.4815	-1.87742	0.465448	-4.03357	5.49356e-05	0.00765285	transcription factor 4	6925
ENSG00000117643	MAN1C1	158.24	-1.87907	0.473872	-3.96536	7.32868e-05	0.00942856	mannosidase alpha class 1C member 1	57134
ENSG00000128965	CHAC1	139.203	-1.9075	0.564063	-3.38171	0.000720354	0.0454965	ChaC glutathione specific gamma-glutamylcyclotransferase 1	79094
ENSG00000172689	MS4A10	778.056	-1.91895	0.519228	-3.69578	0.000219211	0.0200601	membrane spanning 4-domains A10	341116
ENSG00000130427	EPO	47.8775	-1.92562	0.498689	-3.86137	0.000112755	0.0125819	erythropoietin	2056
ENSG00000152804	HHEX	216.258	-1.92662	0.491535	-3.9196	8.86967e-05	0.0108102	hematopoietically expressed homeobox	3087
ENSG00000108852	MPP2	15.6355	-1.92969	0.524593	-3.67845	0.000234654	0.0207778	membrane palmitoylated protein 2	4355
ENSG00000128011	LRFN1	49.9846	-1.94501	0.523966	-3.7121	0.000205548	0.0193774	leucine rich repeat and fibronectin type III domain containing 1	57622
ENSG00000100271	TTLL1	29.2941	-1.94872	0.448011	-4.34971	1.36319e-05	0.0027606	tubulin tyrosine ligase like 1	25809
ENSG00000036448	MYOM2	18.7816	-1.95361	0.446387	-4.37649	1.20603e-05	0.00251211	myomesin 2	9172
ENSG00000198121	LPAR1	200.518	-1.95801	0.568705	-3.44293	0.00057544	0.0390853	lysophosphatidic acid receptor 1	1902
ENSG00000176428	VPS37D	28.7419	-1.96039	0.542362	-3.61454	0.000300879	0.0249262	VPS37D subunit of ESCRT-I	155382
ENSG00000075618	FSCN1	123.534	-1.96977	0.331458	-5.94275	2.80287e-09	3.40564e-06	fascin actin-bundling protein 1	6624
ENSG00000283400	NA	25.3886	-1.97272	0.523713	-3.76679	0.00016536	0.0165141	NA	NA
ENSG00000236130	PTCSC2	145.173	-1.97777	0.460069	-4.29885	1.71685e-05	0.00316523	papillary thyroid carcinoma susceptibility candidate 2	101928337
ENSG00000196557	CACNA1H	13.4542	-1.9813	0.514269	-3.85266	0.000116842	0.0128415	calcium voltage-gated channel subunit alpha1 H	8912
ENSG00000167555	ZNF528	20.4276	-1.99442	0.495882	-4.02196	5.77153e-05	0.00793894	zinc finger protein 528	84436
ENSG00000287263	FLJ32255	16.2682	-1.99514	0.586872	-3.39961	0.000674824	0.0435371	uncharacterized LOC643977	643977
ENSG00000121361	KCNJ8	162.669	-2.03828	0.561273	-3.63152	0.000281754	0.0236101	potassium inwardly rectifying channel subfamily J member 8	3764
ENSG00000186197	EDARADD	14.9042	-2.04625	0.462905	-4.42046	9.84931e-06	0.0021759	EDAR associated death domain	128178
ENSG00000275832	ARHGAP23	260.894	-2.05031	0.385653	-5.31646	1.05805e-07	6.08963e-05	Rho GTPase activating protein 23	57636
ENSG00000253276	CCDC71L	20.1646	-2.0612	0.454879	-4.5313	5.86216e-06	0.00147369	coiled-coil domain containing 71 like	168455
ENSG00000232144	NA	15.031	-2.06277	0.495177	-4.16572	3.10365e-05	0.00494895	NA	NA
ENSG00000173262	SLC2A14	565.362	-2.06307	0.611908	-3.37153	0.000747508	0.0463138	solute carrier family 2 member 14	144195
ENSG00000104419	NDRG1	15442	-2.07737	0.431653	-4.81258	1.48993e-06	0.000446388	N-myc downstream regulated 1	10397
ENSG00000165685	TMEM52B	201.154	-2.089	0.342648	-6.09662	1.08335e-09	1.78317e-06	transmembrane protein 52B	120939
ENSG00000173391	OLR1	209.966	-2.10178	0.43273	-4.85702	1.19166e-06	0.000377722	oxidized low density lipoprotein receptor 1	4973
ENSG00000089327	FXYD5	13.6045	-2.12375	0.57169	-3.71487	0.000203312	0.0192495	FXYD domain containing ion transport regulator 5	53827
ENSG00000186074	CD300LF	110.481	-2.14573	0.59793	-3.58861	0.000332451	0.0264402	CD300 molecule like family member f	146722
ENSG00000141639	MAPK4	18.6255	-2.18154	0.515086	-4.2353	2.28248e-05	0.0038107	mitogen-activated protein kinase 4	5596
ENSG00000101213	PTK6	94.6012	-2.19855	0.510041	-4.31053	1.62861e-05	0.00304438	protein tyrosine kinase 6	5753
ENSG00000260677	NA	42.5243	-2.21912	0.61758	-3.59326	0.000326571	0.0261628	NA	NA
ENSG00000265758	NA	19.9131	-2.24162	0.464271	-4.82826	1.3773e-06	0.000424771	NA	NA
ENSG00000172425	TTC36	84.4296	-2.27002	0.614823	-3.69215	0.000222366	0.0202641	tetratricopeptide repeat domain 36	143941
ENSG00000101197	BIRC7	219.611	-2.28511	0.446873	-5.11355	3.16159e-07	0.00015032	baculoviral IAP repeat containing 7	79444
ENSG00000213213	CCDC183	231.84	-2.30057	0.496795	-4.63082	3.64227e-06	0.000983892	coiled-coil domain containing 183	84960
ENSG00000114268	PFKFB4	1407.03	-2.32148	0.4014	-5.78346	7.31794e-09	6.95872e-06	6-phosphofructo-2-kinase/fructose-2,6-biphosphatase 4	5210
ENSG00000198934	MAGEE1	8.82508	-2.37352	0.657893	-3.60776	0.000308853	0.0252227	MAGE family member E1	57692
ENSG00000060982	BCAT1	973.276	-2.40532	0.633131	-3.7991	0.000145224	0.0151148	branched chain amino acid transaminase 1	586
ENSG00000135917	SLC19A3	1418.46	-2.41428	0.606871	-3.97825	6.94253e-05	0.009147	solute carrier family 19 member 3	80704
ENSG00000227486	NA	14.2395	-2.42094	0.594495	-4.07227	4.65571e-05	0.00678834	NA	NA
ENSG00000261888	NA	29.3357	-2.42269	0.564263	-4.29355	1.75836e-05	0.00317126	NA	NA
ENSG00000181577	C6orf223	12.9758	-2.43072	0.704692	-3.44934	0.000561962	0.0385288	chromosome 6 open reading frame 223	221416
ENSG00000131482	G6PC1	251.17	-2.43097	0.683642	-3.55591	0.000376672	0.0288049	glucose-6-phosphatase catalytic subunit 1	2538
ENSG00000140092	FBLN5	142.257	-2.43647	0.5953	-4.09285	4.26101e-05	0.00629868	fibulin 5	10516
ENSG00000255970	LINC02421	126.142	-2.44238	0.492443	-4.95973	7.05923e-07	0.000259556	long intergenic non-protein coding RNA 2421	101927901
ENSG00000123999	INHA	70.7505	-2.44881	0.656343	-3.731	0.000190723	0.0183758	inhibin subunit alpha	3623
ENSG00000237862	LOC100506271	17.3245	-2.45512	0.611589	-4.01433	5.96161e-05	0.00814915	uncharacterized LOC100506271	100506271
ENSG00000270659	NA	10.2511	-2.46934	0.658871	-3.74783	0.00017837	0.0175254	NA	NA
ENSG00000117016	RIMS3	8.36271	-2.47245	0.699593	-3.53413	0.000409113	0.0304344	regulating synaptic membrane exocytosis 3	9783
ENSG00000110911	SLC11A2	9294.8	-2.4764	0.500115	-4.95166	7.35835e-07	0.000263827	solute carrier family 11 member 2	4891
ENSG00000291190	NA	15.9829	-2.48852	0.602482	-4.13044	3.62071e-05	0.00553766	NA	NA
ENSG00000152661	GJA1	41.9635	-2.49201	0.648597	-3.84215	0.00012196	0.013337	gap junction protein alpha 1	2697
ENSG00000225950	NTF4	31.0991	-2.5048	0.484894	-5.16566	2.39595e-07	0.000127809	neurotrophin 4	4909
ENSG00000286324	NA	9.74852	-2.51013	0.709045	-3.54015	0.000399898	0.0300556	NA	NA
ENSG00000204681	GABBR1	15.3278	-2.51136	0.744028	-3.37536	0.000737186	0.0459546	gamma-aminobutyric acid type B receptor subunit 1	2550
ENSG00000101210	EEF1A2	163.75	-2.51205	0.665407	-3.77521	0.000159874	0.0161134	eukaryotic translation elongation factor 1 alpha 2	1917
ENSG00000073067	CYP2W1	801.56	-2.51904	0.580736	-4.33768	1.43997e-05	0.00281193	cytochrome P450 family 2 subfamily W member 1	54905
ENSG00000089356	FXYD3	379.925	-2.54494	0.523785	-4.85876	1.18126e-06	0.000377722	FXYD domain containing ion transport regulator 3	5349
ENSG00000116032	GRIN3B	31.179	-2.56042	0.505773	-5.06239	4.14038e-07	0.000184805	glutamate ionotropic receptor NMDA type subunit 3B	116444
ENSG00000226620	LINC00343	40.0596	-2.57279	0.548303	-4.69227	2.70184e-06	0.000767429	long intergenic non-protein coding RNA 343	144920
ENSG00000111981	ULBP1	55.1004	-2.57397	0.465843	-5.52539	3.2875e-08	2.47934e-05	UL16 binding protein 1	80329
ENSG00000204983	PRSS1	96.8382	-2.58869	0.581409	-4.45244	8.48984e-06	0.00191424	serine protease 1	5644
ENSG00000176533	GNG7	39.8531	-2.60021	0.70912	-3.66681	0.000245597	0.021231	G protein subunit gamma 7	2788
ENSG00000198354	DCAF12L2	9.76935	-2.61425	0.728742	-3.58735	0.000334058	0.0264717	DDB1 and CUL4 associated factor 12 like 2	340578
ENSG00000142233	NTN5	19.5348	-2.61679	0.523243	-5.0011	5.70037e-07	0.000235232	netrin 5	126147
ENSG00000253196	NA	28.0961	-2.63767	0.767139	-3.43832	0.000585327	0.0393898	NA	NA
ENSG00000196972	SMIM10L2B	64.7982	-2.66768	0.736277	-3.6232	0.000290976	0.0242898	small integral membrane protein 10 like 2B	644596
ENSG00000130821	SLC6A8	1386.34	-2.66966	0.688271	-3.87878	0.00010498	0.0119584	solute carrier family 6 member 8	6535
ENSG00000153303	FRMD1	35.6365	-2.67344	0.727342	-3.67564	0.000237256	0.0208394	FERM domain containing 1	79981
ENSG00000124194	GDAP1L1	7.39513	-2.68742	0.71054	-3.78222	0.000155436	0.0157386	ganglioside induced differentiation associated protein 1 like 1	78997
ENSG00000286017	NA	109.915	-2.68811	0.644498	-4.17086	3.03458e-05	0.0048801	NA	NA
ENSG00000092969	TGFB2	25.8149	-2.75127	0.808114	-3.40456	0.000662702	0.0428815	transforming growth factor beta 2	7042
ENSG00000247095	MIR210HG	313.882	-2.78886	0.562492	-4.95805	7.12056e-07	0.000259556	MIR210 host gene	100506211
ENSG00000230587	NA	20.6951	-2.79015	0.715919	-3.8973	9.72726e-05	0.0113162	NA	NA
ENSG00000157570	TSPAN18	41.8373	-2.79151	0.635513	-4.39253	1.12037e-05	0.00235611	tetraspanin 18	90139
ENSG00000085741	WNT11	108.99	-2.79373	0.545889	-5.11777	3.09174e-07	0.000150265	Wnt family member 11	7481
ENSG00000247317	NA	22.8592	-2.82208	0.761179	-3.70751	0.000209309	0.0195633	NA	NA
ENSG00000113657	DPYSL3	59.169	-2.83405	0.713294	-3.97318	7.09185e-05	0.00928777	dihydropyrimidinase like 3	1809
ENSG00000069431	ABCC9	106.621	-2.83715	0.726966	-3.90273	9.51132e-05	0.011184	ATP binding cassette subfamily C member 9	10060
ENSG00000214691	LINC01913	9.97605	-2.86263	0.80888	-3.53901	0.000401634	0.0300566	long intergenic non-protein coding RNA 1913	388942
ENSG00000166165	CKB	10633.1	-2.88241	0.783068	-3.68092	0.00023239	0.0207453	creatine kinase B	1152
ENSG00000253731	PCDHGA6	12.4084	-2.8868	0.716081	-4.03139	5.54476e-05	0.00767528	protocadherin gamma subfamily A, 6	56109
ENSG00000257698	GIHCG	10.944	-2.89988	0.765366	-3.78888	0.000151325	0.0155382	GIHCG inhibitor of miR-200b/200a/429 expression	100506844
ENSG00000277135	NA	10.5723	-2.92332	0.817847	-3.5744	0.000351028	0.0274191	NA	NA
ENSG00000272523	LINC01023	11.4302	-2.93312	0.625507	-4.6892	2.74278e-06	0.000769068	long intergenic non-protein coding RNA 1023	100652853
ENSG00000259275	NA	20.3648	-2.94792	0.591571	-4.9832	6.25398e-07	0.000248692	NA	NA
ENSG00000164418	GRIK2	126.533	-2.9837	0.758555	-3.9334	8.37513e-05	0.0103487	glutamate ionotropic receptor kainate type subunit 2	2898
ENSG00000132122	SPATA6	16.6515	-3.00085	0.570377	-5.26116	1.43148e-07	8.02765e-05	spermatogenesis associated 6	54558
ENSG00000164488	DACT2	80.0673	-3.01204	0.775054	-3.88623	0.000101814	0.0117198	dishevelled binding antagonist of beta catenin 2	168002
ENSG00000167355	OR51B5	12.6665	-3.01984	0.821579	-3.67566	0.000237238	0.0208394	olfactory receptor family 51 subfamily B member 5	282763
ENSG00000105383	CD33	14.2668	-3.02272	0.577669	-5.23262	1.67121e-07	9.13778e-05	CD33 molecule	945
ENSG00000159167	STC1	245.876	-3.02739	0.516515	-5.86118	4.59593e-09	4.56898e-06	stanniocalcin 1	6781
ENSG00000185633	NDUFA4L2	6.1132	-3.04408	0.807159	-3.77136	0.000162361	0.016289	NDUFA4 mitochondrial complex associated like 2	56901
ENSG00000290710	NA	55.4537	-3.06535	0.713177	-4.29816	1.7222e-05	0.00316523	NA	NA
ENSG00000154269	ENPP3	21.2251	-3.0693	0.67476	-4.54873	5.39697e-06	0.00138867	ectonucleotide pyrophosphatase/phosphodiesterase 3	5169
ENSG00000154175	ABI3BP	106.081	-3.09162	0.774271	-3.99294	6.52593e-05	0.00875636	ABI family member 3 binding protein	25890
ENSG00000267440	NA	31.1339	-3.10452	0.871095	-3.56393	0.000365349	0.0280539	NA	NA
ENSG00000219159	NA	23.8363	-3.13352	0.875218	-3.58028	0.000343232	0.027003	NA	NA
ENSG00000122574	WIPF3	45.7692	-3.19187	0.45455	-7.02205	2.18643e-12	1.19549e-08	WAS/WASL interacting protein family member 3	644150
ENSG00000038427	VCAN	55.2328	-3.2015	0.632366	-5.06273	4.1329e-07	0.000184805	versican	1462
ENSG00000164294	GPX8	15.8963	-3.23322	0.5342	-6.05244	1.42668e-09	2.08019e-06	glutathione peroxidase 8 (putative)	493869
ENSG00000061656	SPAG4	373.536	-3.24429	0.593361	-5.46765	4.56037e-08	3.21742e-05	sperm associated antigen 4	6676
ENSG00000099994	SUSD2	1144.88	-3.2949	0.555613	-5.93022	3.02536e-09	3.4825e-06	sushi domain containing 2	56241
ENSG00000167080	B4GALNT2	4216.94	-3.33075	0.607877	-5.47932	4.26952e-08	3.11262e-05	beta-1,4-N-acetyl-galactosaminyltransferase 2	124872
ENSG00000150051	MKX	6.36735	-3.33271	0.973122	-3.42476	0.000615346	0.0407825	mohawk homeobox	283078
ENSG00000159337	PLA2G4D	36.3357	-3.34098	0.773382	-4.31996	1.56059e-05	0.00294866	phospholipase A2 group IVD	283748
ENSG00000152256	PDK1	1624.73	-3.37145	0.565041	-5.96673	2.42056e-09	3.11412e-06	pyruvate dehydrogenase kinase 1	5163
ENSG00000163485	ADORA1	9.74709	-3.50035	0.644697	-5.42946	5.65263e-08	3.63614e-05	adenosine A1 receptor	134
ENSG00000142449	FBN3	23.7058	-3.67538	0.496919	-7.39635	1.39982e-13	1.02052e-09	fibrillin 3	84467
ENSG00000163288	GABRB1	69.4689	-3.73798	0.761472	-4.90888	9.15966e-07	0.000313017	gamma-aminobutyric acid type A receptor subunit beta1	2560
ENSG00000248329	APELA	99.073	-3.79132	1.0372	-3.65533	0.000256852	0.0219438	apelin receptor early endogenous ligand	100506013
ENSG00000151834	GABRA2	2617.44	-3.82691	0.793102	-4.82524	1.39836e-06	0.000424771	gamma-aminobutyric acid type A receptor subunit alpha2	2555
ENSG00000129038	LOXL1	7.54005	-3.84715	1.09779	-3.50445	0.00045756	0.0329187	lysyl oxidase like 1	4016
ENSG00000179399	GPC5	101.881	-3.87936	0.947275	-4.09528	4.21661e-05	0.00629868	glypican 5	2262
ENSG00000118520	ARG1	193.218	-4.01838	0.704475	-5.70408	1.16976e-08	1.02336e-05	arginase 1	383
ENSG00000249330	NA	6.9591	-4.13984	1.22612	-3.37637	0.000734478	0.0459546	NA	NA
ENSG00000105492	SIGLEC6	12.3987	-4.18111	0.930852	-4.4917	7.06574e-06	0.00171705	sialic acid binding Ig like lectin 6	946
ENSG00000113083	LOX	863.756	-4.20613	0.712014	-5.90737	3.47618e-09	3.80138e-06	lysyl oxidase	4015
ENSG00000160255	ITGB2	59.4441	-4.21722	0.755072	-5.58519	2.33442e-08	1.93391e-05	integrin subunit beta 2	3689
ENSG00000158764	ITLN2	33.9051	-4.22	0.957866	-4.40563	1.05477e-05	0.00228404	intelectin 2	142683
ENSG00000082684	SEMA5B	25.4751	-4.23116	1.08183	-3.91112	9.18701e-05	0.0109797	semaphorin 5B	54437
ENSG00000204110	NA	10.4033	-4.37673	1.23695	-3.53833	0.00040266	0.0300566	NA	NA
ENSG00000199038	MIR210	15.0305	-4.41135	1.11731	-3.94821	7.87392e-05	0.00989715	microRNA 210	406992
ENSG00000047457	CP	187.592	-4.51262	0.974495	-4.63072	3.64388e-06	0.000983892	ceruloplasmin	1356
ENSG00000286733	LINC02348	334.113	-4.53984	0.88603	-5.1238	2.99442e-07	0.000150265	long intergenic non-protein coding RNA 2348	101927505
ENSG00000260918	NA	79.7003	-4.56287	0.839336	-5.43628	5.4403e-08	3.6056e-05	NA	NA
ENSG00000130822	PNCK	97.6227	-4.65284	0.932233	-4.99108	6.00434e-07	0.000243187	pregnancy up-regulated nonubiquitous CaM kinase	139728
ENSG00000059804	SLC2A3	9400.36	-4.7098	0.555407	-8.47991	2.25367e-17	2.4645e-13	solute carrier family 2 member 3	6515
ENSG00000289391	NA	8.08997	-4.76197	1.29721	-3.67095	0.000241655	0.0211409	NA	NA
ENSG00000142583	SLC2A5	857.327	-4.8441	1.10234	-4.39437	1.11097e-05	0.00235611	solute carrier family 2 member 5	6518
ENSG00000198417	MT1F	253.173	-4.87172	1.30467	-3.73406	0.00018842	0.0182343	metallothionein 1F	4494
ENSG00000212743	NA	9.03038	-4.8814	1.13009	-4.31949	1.56392e-05	0.00294866	NA	NA
ENSG00000234948	LINC01524	4.69147	-4.94486	1.32074	-3.744	0.000181115	0.0176838	long intergenic non-protein coding RNA 1524	101927700
ENSG00000261801	LOXL1-AS1	10.7865	-5.02233	1.13709	-4.41685	1.00151e-05	0.00219041	LOXL1 antisense RNA 1	100287616
ENSG00000143595	AQP10	542.805	-5.1608	1.30815	-3.94511	7.97639e-05	0.00996866	aquaporin 10	89872
ENSG00000107159	CA9	16.7997	-5.35848	1.30925	-4.09278	4.26228e-05	0.00629868	carbonic anhydrase 9	768
ENSG00000253138	LINC00967	9.26495	-5.37075	1.45973	-3.67929	0.000233883	0.0207778	long intergenic non-protein coding RNA 967	100505659
ENSG00000186335	SLC36A2	186.365	-5.51016	1.0874	-5.0673	4.03491e-07	0.000184805	solute carrier family 36 member 2	153201
ENSG00000143847	PPFIA4	503.549	-5.722	0.838623	-6.82309	8.91004e-12	3.24786e-08	PTPRF interacting protein alpha 4	8497
ENSG00000185176	AQP12B	15.0714	-5.84638	1.53089	-3.81893	0.000134032	0.0142995	aquaporin 12B	653437
ENSG00000110244	APOA4	1556.61	-6.02044	0.923325	-6.52039	7.01247e-11	1.70411e-07	apolipoprotein A4	337
ENSG00000148488	ST8SIA6	44.7492	-6.2448	1.02038	-6.12005	9.35478e-10	1.70499e-06	ST8 alpha-N-acetyl-neuraminide alpha-2,8-sialyltransferase 6	338596
ENSG00000112541	PDE10A	15.2251	-6.40576	1.47655	-4.33833	1.4357e-05	0.00281193	phosphodiesterase 10A	10846
ENSG00000290991	NA	17.5858	-6.66476	1.34261	-4.96404	6.9042e-07	0.000259556	NA	NA
ENSG00000153902	LGI4	1249.61	-8.27469	0.784093	-10.5532	4.90998e-26	1.07386e-21	leucine rich repeat LGI family member 4	163175
ENSG00000006659	LGALS14	294.72	-8.43415	1.21506	-6.94133	3.88423e-12	1.69904e-08	galectin 14	56891

## Sheet: Table S3_ALI_VIP to ALI_NT_DEG
Ensembl ID	symbol	baseMean	log2FoldChange	lfcSE	stat	pvalue	padj	GENENAME	ENTREZID
ENSG00000143839	REN	727.263	7.96034	1.4477	5.4986	3.82823e-08	5.817e-05	renin	5972
ENSG00000006659	LGALS14	294.72	6.60979	1.2178	5.42763	5.71067e-08	7.59269e-05	galectin 14	56891
ENSG00000153902	LGI4	1249.61	5.82388	0.78564	7.41291	1.23555e-13	2.62838e-09	leucine rich repeat LGI family member 4	163175
ENSG00000143847	PPFIA4	503.549	5.65882	0.838968	6.74497	1.53056e-11	8.13988e-08	PTPRF interacting protein alpha 4	8497
ENSG00000148488	ST8SIA6	44.7492	5.43158	1.02997	5.27353	1.33827e-07	0.000149837	ST8 alpha-N-acetyl-neuraminide alpha-2,8-sialyltransferase 6	338596
ENSG00000143595	AQP10	542.805	5.311	1.30837	4.05924	4.92318e-05	0.026854	aquaporin 10	89872
ENSG00000130475	FCHO1	13.3807	4.40814	1.05411	4.18185	2.89147e-05	0.0161869	FCH and mu domain containing endocytic adaptor 1	23149
ENSG00000164418	GRIK2	126.533	4.33284	0.755217	5.7372	9.62525e-09	1.86144e-05	glutamate ionotropic receptor kainate type subunit 2	2898
ENSG00000197520	FAM177B	6.38837	4.19145	1.0735	3.90447	9.44304e-05	0.0427408	family with sequence similarity 177 member B	400823
ENSG00000286733	LINC02348	334.113	3.82245	0.887325	4.30784	1.64857e-05	0.01002	long intergenic non-protein coding RNA 2348	101927505
ENSG00000159337	PLA2G4D	36.3357	3.74063	0.775383	4.82423	1.40542e-06	0.0011959	phospholipase A2 group IVD	283748
ENSG00000123999	INHA	70.7505	3.64573	0.654362	5.57143	2.52651e-08	4.47887e-05	inhibin subunit alpha	3623
ENSG00000152256	PDK1	1624.73	3.59176	0.565132	6.35562	2.07588e-10	7.36004e-07	pyruvate dehydrogenase kinase 1	5163
ENSG00000130821	SLC6A8	1386.34	3.58807	0.688207	5.21365	1.85166e-07	0.000196951	solute carrier family 6 member 8	6535
ENSG00000186352	ANKRD37	139.925	3.43139	0.757284	4.53118	5.8656e-06	0.0041593	ankyrin repeat domain 37	353322
ENSG00000160255	ITGB2	59.4441	3.33643	0.764993	4.36139	1.2924e-05	0.00861959	integrin subunit beta 2	3689
ENSG00000165188	RNF183	77.6599	3.1639	0.7852	4.02941	5.59165e-05	0.0283928	ring finger protein 183	138065
ENSG00000286017	NA	109.915	3.03694	0.645522	4.70463	2.54332e-06	0.00186566	NA	NA
ENSG00000061656	SPAG4	373.536	2.94763	0.594308	4.95977	7.05776e-07	0.000625582	sperm associated antigen 4	6676
ENSG00000114268	PFKFB4	1407.03	2.7163	0.40149	6.76555	1.32801e-11	8.13988e-08	6-phosphofructo-2-kinase/fructose-2,6-biphosphatase 4	5210
ENSG00000104419	NDRG1	15442	2.70794	0.431653	6.27341	3.53223e-10	9.39263e-07	N-myc downstream regulated 1	10397
ENSG00000059804	SLC2A3	9400.36	2.65935	0.555619	4.78629	1.6989e-06	0.00139003	solute carrier family 2 member 3	6515
ENSG00000089356	FXYD3	379.925	2.6051	0.524505	4.96677	6.80765e-07	0.000625582	FXYD domain containing ion transport regulator 3	5349
ENSG00000134107	BHLHE40	1262.73	2.58728	0.485335	5.33093	9.77131e-08	0.000115481	basic helix-loop-helix family member e40	8553
ENSG00000247095	MIR210HG	313.882	2.44889	0.563646	4.34474	1.39439e-05	0.00896308	MIR210 host gene	100506211
ENSG00000067057	PFKP	1217.39	2.34932	0.358602	6.55132	5.70318e-11	2.42647e-07	phosphofructokinase, platelet	5214
ENSG00000169876	MUC17	4593.07	2.34769	0.373884	6.2792	3.40312e-10	9.39263e-07	mucin 17, cell surface associated	140453
ENSG00000102854	MSLN	67.2232	2.27416	0.570586	3.98566	6.72929e-05	0.0325346	mesothelin	10232
ENSG00000099994	SUSD2	1144.88	2.23951	0.556637	4.02329	5.73916e-05	0.0283928	sushi domain containing 2	56241
ENSG00000158825	CDA	258.983	2.09086	0.338513	6.17658	6.55035e-10	1.54829e-06	cytidine deaminase	978
ENSG00000117394	SLC2A1	10710	2.0814	0.525222	3.9629	7.40456e-05	0.0350038	solute carrier family 2 member 1	6513
ENSG00000173212	MAB21L3	61.4603	2.04715	0.37373	5.47761	4.31107e-08	6.11396e-05	mab-21 like 3	126868
ENSG00000168209	DDIT4	2330.76	2.00485	0.375146	5.34419	9.08222e-08	0.000113651	DNA damage inducible transcript 4	54541
ENSG00000188257	PLA2G2A	1012.87	1.89522	0.452292	4.19026	2.78629e-05	0.0160197	phospholipase A2 group IIA	5320
ENSG00000079308	TNS1	3763.97	1.87753	0.316608	5.93013	3.02689e-09	6.4391e-06	tensin 1	7145
ENSG00000196968	FUT11	287.697	1.85067	0.371692	4.97905	6.38983e-07	0.000617867	fucosyltransferase 11	170384
ENSG00000176171	BNIP3	1944.91	1.82244	0.429745	4.24076	2.22768e-05	0.0131638	BCL2 interacting protein 3	664
ENSG00000172765	TMCC1	1474.58	1.66233	0.349101	4.76174	1.91928e-06	0.00145817	transmembrane and coiled-coil domain family 1	23023
ENSG00000138640	FAM13A	3739.12	1.65483	0.421477	3.92628	8.6271e-05	0.0398966	family with sequence similarity 13 member A	10144
ENSG00000122884	P4HA1	4277.54	1.56685	0.225519	6.94777	3.71103e-12	3.94724e-08	prolyl 4-hydroxylase subunit alpha 1	5033
ENSG00000137642	SORL1	16016	1.55824	0.35914	4.33881	1.43254e-05	0.00896308	sortilin related receptor 1	6653
ENSG00000237330	RNF223	133.849	1.39839	0.361152	3.87202	0.000107937	0.0476788	ring finger protein 223	401934
ENSG00000104765	BNIP3L	4170.82	1.2024	0.296841	4.05065	5.10745e-05	0.0271627	BCL2 interacting protein 3 like	665
ENSG00000178802	MPI	1651.99	1.09157	0.198156	5.50865	3.61596e-08	5.817e-05	mannose phosphate isomerase	4351
ENSG00000161921	CXCL16	1664.79	1.02703	0.255064	4.02654	5.66029e-05	0.0283928	C-X-C motif chemokine ligand 16	58191
ENSG00000143061	IGSF3	982.453	0.954465	0.21888	4.36068	1.29661e-05	0.00861959	immunoglobulin superfamily member 3	3321
ENSG00000115756	HPCAL1	770.675	0.691446	0.17877	3.8678	0.000109823	0.0476788	hippocalcin like 1	3241
ENSG00000102098	SCML2	281.326	-0.778594	0.163219	-4.77023	1.84013e-06	0.00144982	Scm polycomb group protein like 2	10389
ENSG00000114948	ADAM23	931.686	-1.90076	0.365241	-5.20411	1.94926e-07	0.00019746	ADAM metallopeptidase domain 23	8745

## Sheet: Table S4_ALI_VIP to LLI_VIP_DEG
Ensembl ID	symbol	baseMean	log2FoldChange	lfcSE	stat	pvalue	padj	GENENAME	ENTREZID
ENSG00000269516	NA	2.52948	4.96986	1.3215	3.76077	0.000169392	0.0263728	NA	NA
ENSG00000146755	TRIM50	55.1545	4.95093	0.677525	7.30738	2.72403e-13	5.78972e-09	tripartite motif containing 50	135892
ENSG00000162438	CTRC	7.09218	3.42767	0.658348	5.20647	1.92471e-07	0.000188721	chymotrypsin C	11330
ENSG00000257017	HP	12.9869	3.18851	0.843424	3.78043	0.000156558	0.0252037	haptoglobin	3240
ENSG00000054938	CHRDL2	45.99	3.13362	0.876432	3.57543	0.000349659	0.0433229	chordin like 2	25884
ENSG00000167741	GGT6	17.5818	3.09648	0.634119	4.88313	1.04416e-06	0.000572403	gamma-glutamyltransferase 6	124975
ENSG00000151655	ITIH2	1857.35	3.03206	0.610211	4.96887	6.73441e-07	0.00040864	inter-alpha-trypsin inhibitor heavy chain 2	3698
ENSG00000080618	CPB2	50.8447	2.88643	0.72071	4.00498	6.2024e-05	0.0131053	carboxypeptidase B2	1361
ENSG00000186510	CLCNKA	11.6632	2.86191	0.732845	3.90521	9.41455e-05	0.0171381	chloride voltage-gated channel Ka	1187
ENSG00000175920	DOK7	36.8691	2.56433	0.492071	5.2113	1.87526e-07	0.000188721	docking protein 7	285489
ENSG00000081803	CADPS2	28.6564	2.51317	0.515529	4.87493	1.08845e-06	0.000572403	calcium dependent secretion activator 2	93664
ENSG00000131910	NR0B2	115.142	2.49945	0.625696	3.99467	6.47854e-05	0.0132417	nuclear receptor subfamily 0 group B member 2	8431
ENSG00000188959	C9orf152	119.768	2.44509	0.498609	4.90383	9.39842e-07	0.000529556	chromosome 9 open reading frame 152	401546
ENSG00000143217	NECTIN4	24.4441	2.22126	0.433763	5.1209	3.04076e-07	0.000232128	nectin cell adhesion molecule 4	81607
ENSG00000163817	SLC6A20	448.793	2.17331	0.496879	4.37391	1.22039e-05	0.00370265	solute carrier family 6 member 20	54716
ENSG00000188257	PLA2G2A	1012.87	2.17079	0.428957	5.06062	4.17896e-07	0.000290868	phospholipase A2 group IIA	5320
ENSG00000205611	LOC107985433	10.5317	2.12469	0.562477	3.77739	0.000158481	0.0253408	putative uncharacterized protein LOC401522	107985433
ENSG00000254528	NA	76.3517	2.08776	0.365933	5.7053	1.16138e-08	2.49855e-05	NA	NA
ENSG00000137726	FXYD6	107.822	2.06051	0.346966	5.93866	2.87357e-09	9.71472e-06	FXYD domain containing ion transport regulator 6	53826
ENSG00000135318	NT5E	163.272	2.03817	0.577934	3.52665	0.000420859	0.0497981	5'-nucleotidase ecto	4907
ENSG00000118971	CCND2	283.957	2.03125	0.454995	4.46432	8.03218e-06	0.00275481	cyclin D2	894
ENSG00000205309	NT5M	30.8608	1.98899	0.423498	4.69658	2.64553e-06	0.00115938	5',3'-nucleotidase, mitochondrial	56953
ENSG00000076356	PLXNA2	104.299	1.81986	0.43769	4.15787	3.21227e-05	0.00783694	plexin A2	5362
ENSG00000188158	NHS	298.548	1.79612	0.446543	4.02228	5.76363e-05	0.0123997	NHS actin remodeling regulator	4810
ENSG00000177640	CASC2	44.0245	1.71387	0.371794	4.60974	4.03181e-06	0.00161716	cancer susceptibility 2	255082
ENSG00000197457	STMN3	42.9265	1.70769	0.380883	4.48352	7.34231e-06	0.00259337	stathmin 3	50861
ENSG00000233452	STXBP5-AS1	20.2517	1.65256	0.454675	3.6346	0.000278416	0.0365342	STXBP5 antisense RNA 1	729178
ENSG00000170099	SERPINA6	2696.62	1.62878	0.29521	5.51736	3.44122e-08	5.8169e-05	serpin family A member 6	866
ENSG00000124107	SLPI	515.958	1.49292	0.348181	4.28778	1.80468e-05	0.00506638	secretory leukocyte peptidase inhibitor	6590
ENSG00000165215	CLDN3	830.523	1.48646	0.326577	4.55164	5.32291e-06	0.00203172	claudin 3	1365
ENSG00000172482	AGXT	66.7318	1.48123	0.395912	3.74131	0.000183061	0.0277701	alanine--glyoxylate and serine--pyruvate aminotransferase	189
ENSG00000129654	FOXJ1	134.048	1.4754	0.403545	3.6561	0.000256081	0.0350025	forkhead box J1	2302
ENSG00000198719	DLL1	38.9373	1.414	0.362843	3.897	9.73904e-05	0.017568	delta like canonical Notch ligand 1	28514
ENSG00000133216	EPHB2	806.628	1.37862	0.253094	5.44709	5.11995e-08	8.07758e-05	EPH receptor B2	2048
ENSG00000102007	PLP2	283.605	1.34908	0.233407	5.77994	7.47288e-09	1.76846e-05	proteolipid protein 2	5355
ENSG00000148935	GAS2	336.008	1.30575	0.292695	4.46114	8.15236e-06	0.00275608	growth arrest specific 2	2620
ENSG00000117472	TSPAN1	1320.42	1.19558	0.292199	4.09167	4.28281e-05	0.00956158	tetraspanin 1	10103
ENSG00000064763	FAR2	687.998	1.18275	0.267041	4.42911	9.46239e-06	0.00307226	fatty acyl-CoA reductase 2	55711
ENSG00000165905	LARGE2	312.473	1.16509	0.305045	3.81941	0.000133771	0.0224017	LARGE xylosyl- and glucuronyltransferase 2	120071
ENSG00000126878	AIF1L	406.647	1.11666	0.290827	3.83961	0.000123228	0.0209798	allograft inflammatory factor 1 like	83543
ENSG00000132386	SERPINF1	349.931	1.10922	0.191644	5.78793	7.12589e-09	1.76846e-05	serpin family F member 1	5176
ENSG00000133710	SPINK5	219.64	1.05588	0.228857	4.61372	3.95531e-06	0.00161716	serine peptidase inhibitor Kazal type 5	11005
ENSG00000106077	ABHD11	783.111	1.05337	0.239052	4.40643	1.05087e-05	0.00336064	abhydrolase domain containing 11	83451
ENSG00000106780	MEGF9	549.558	1.00485	0.28176	3.56633	0.000362012	0.0439334	multiple EGF like domains 9	1955
ENSG00000132613	MTSS2	176.438	0.971018	0.269462	3.60354	0.000313913	0.0399396	MTSS I-BAR domain containing 2	92154
ENSG00000129353	SLC44A2	1837.21	0.969729	0.261706	3.70542	0.000211045	0.0308142	solute carrier family 44 member 2	57153
ENSG00000166444	DENND2B	723.252	0.954696	0.259778	3.67505	0.000237805	0.033605	DENN domain containing 2B	6764
ENSG00000106066	CPVL	2696.68	0.947259	0.210572	4.4985	6.84333e-06	0.00245375	carboxypeptidase vitellogenic like	54504
ENSG00000175793	SFN	732.355	0.921965	0.245749	3.75166	0.000175668	0.0269947	stratifin	2810
ENSG00000165644	COMTD1	265.301	0.910686	0.254177	3.58288	0.000339832	0.042327	catechol-O-methyltransferase domain containing 1	118881
ENSG00000143390	RFX5	1848.12	0.893961	0.193306	4.62459	3.75331e-06	0.00161495	regulatory factor X5	5993
ENSG00000175727	MLXIP	3108.95	0.893803	0.173035	5.16545	2.39861e-07	0.00018921	MLX interacting protein	22877
ENSG00000163947	ARHGEF3	97.0678	0.880562	0.240066	3.66801	0.000244448	0.03423	Rho guanine nucleotide exchange factor 3	50650
ENSG00000104856	RELB	158.468	0.840894	0.231949	3.62534	0.000288587	0.0375242	RELB proto-oncogene, NF-kB subunit	5971
ENSG00000197822	OCLN	2705.33	0.840845	0.216241	3.88847	0.000100879	0.0179497	occludin	100506658
ENSG00000003249	DBNDD1	682.957	0.829675	0.198978	4.16967	3.05035e-05	0.00759858	dysbindin domain containing 1	79007
ENSG00000148341	SH3GLB2	1488.47	0.828025	0.16241	5.09835	3.42621e-07	0.000253379	SH3 domain containing GRB2 like, endophilin B2	56904
ENSG00000103174	NAGPA	581.363	0.814353	0.198725	4.09789	4.1693e-05	0.00939682	N-acetylglucosamine-1-phosphodiester alpha-N-acetylglucosaminidase	51172
ENSG00000189143	CLDN4	6748.82	0.785101	0.21455	3.65929	0.000252916	0.0350015	claudin 4	1364
ENSG00000150403	TMCO3	2370.12	0.735449	0.178808	4.11307	3.90439e-05	0.00902722	transmembrane and coiled-coil domains 3	55002
ENSG00000104312	RIPK2	346.238	0.709995	0.196452	3.61409	0.0003014	0.0389761	receptor interacting serine/threonine kinase 2	8767
ENSG00000167182	SP2	874.441	0.699868	0.183986	3.80391	0.000142427	0.0234065	Sp2 transcription factor	6668
ENSG00000125844	RRBP1	16893.7	0.698332	0.162936	4.28593	1.81974e-05	0.00506638	ribosome binding protein 1	6238
ENSG00000123159	GIPC1	955.449	0.680595	0.19246	3.53629	0.000405791	0.0487464	GIPC PDZ domain containing family member 1	10755
ENSG00000204138	PHACTR4	1366.3	0.615491	0.149011	4.13051	3.61967e-05	0.00865246	phosphatase and actin regulator 4	65979
ENSG00000136932	TRMO	297.577	0.587273	0.142636	4.11727	3.8338e-05	0.00902722	tRNA methyltransferase O	51531
ENSG00000182973	CNOT10	583.917	0.573331	0.136459	4.2015	2.65154e-05	0.00689545	CCR4-NOT transcription complex subunit 10	25904
ENSG00000119328	ABITRAM	741.635	0.537045	0.141626	3.79199	0.000149442	0.02439	actin binding transcription modulator	54942
ENSG00000163608	NEPRO	1575.52	0.413236	0.113024	3.65618	0.000256003	0.0350025	nucleolus and neural progenitor protein	25871
ENSG00000166471	TMEM41B	2514.03	-0.538688	0.136716	-3.94019	8.14175e-05	0.0154445	transmembrane protein 41B	440026
ENSG00000117868	ESYT2	3005.49	-0.54248	0.147243	-3.68425	0.000229378	0.0329831	extended synaptotagmin 2	57488
ENSG00000119929	CUTC	423.22	-0.568501	0.142149	-3.99933	6.35211e-05	0.0132417	cutC copper transporter	51076
ENSG00000160336	ZNF761	744.571	-0.583129	0.127852	-4.56096	5.09193e-06	0.00197542	zinc finger protein 761	388561
ENSG00000095203	EPB41L4B	1545.04	-0.614681	0.169035	-3.63642	0.000276456	0.0365342	erythrocyte membrane protein band 4.1 like 4B	54566
ENSG00000135862	LAMC1	3945.77	-0.625208	0.173283	-3.60801	0.000308551	0.0394695	laminin subunit gamma 1	3915
ENSG00000164828	SUN1	4036.17	-0.673055	0.188517	-3.57027	0.000356617	0.0435908	Sad1 and UNC84 domain containing 1	23353
ENSG00000131943	C19orf12	425.929	-0.67474	0.161761	-4.17122	3.02972e-05	0.00759858	chromosome 19 open reading frame 12	83636
ENSG00000128595	CALU	4019.2	-0.695099	0.163951	-4.23966	2.23854e-05	0.00600047	calumenin	813
ENSG00000155542	SETD9	233.371	-0.743698	0.186289	-3.99219	6.54671e-05	0.0132417	SET domain containing 9	133383
ENSG00000149582	TMEM25	953.943	-0.814386	0.157289	-5.17764	2.2471e-07	0.00018921	transmembrane protein 25	84866
ENSG00000102098	SCML2	281.326	-0.836577	0.154273	-5.4227	5.87041e-08	8.6827e-05	Scm polycomb group protein like 2	10389
ENSG00000235501	NA	318.715	-0.839299	0.229747	-3.65314	0.000259052	0.0350025	NA	NA
ENSG00000139636	LMBR1L	1239.5	-0.854736	0.214037	-3.9934	6.51313e-05	0.0132417	limb development membrane protein 1 like	55716
ENSG00000135002	RFK	306.811	-0.879441	0.195367	-4.50148	6.74811e-06	0.00245375	riboflavin kinase	55312
ENSG00000130956	HABP4	242.113	-0.888648	0.207736	-4.27778	1.88764e-05	0.0051943	hyaluronan binding protein 4	22927
ENSG00000104081	BMF	1262.25	-0.903718	0.239638	-3.77118	0.000162476	0.0258054	Bcl2 modifying factor	90427
ENSG00000117385	P3H1	365.747	-0.91101	0.181366	-5.02305	5.08575e-07	0.000334318	prolyl 3-hydroxylase 1	64175
ENSG00000123384	LRP1	14432.9	-0.934985	0.214788	-4.35306	1.34252e-05	0.00397135	LDL receptor related protein 1	4035
ENSG00000124374	PAIP2B	142.904	-0.939301	0.256488	-3.66216	0.000250099	0.0348152	poly(A) binding protein interacting protein 2B	400961
ENSG00000139629	GALNT6	1912.8	-0.953171	0.218743	-4.3575	1.31555e-05	0.00394082	polypeptide N-acetylgalactosaminyltransferase 6	11226
ENSG00000008086	CDKL5	647.735	-0.955282	0.220613	-4.33013	1.49023e-05	0.00430078	cyclin dependent kinase like 5	6792
ENSG00000142279	WTIP	485.592	-1.0234	0.241491	-4.23785	2.25668e-05	0.00600047	WT1 interacting protein	126374
ENSG00000064309	CDON	69.9474	-1.03483	0.261512	-3.95712	7.5859e-05	0.0147148	cell adhesion associated, oncogene regulated	50937
ENSG00000150893	FREM2	770.14	-1.0693	0.263708	-4.05487	5.01627e-05	0.0109917	FRAS1 related extracellular matrix 2	341640
ENSG00000203739	PRDX6-AS1	125.162	-1.07077	0.303421	-3.529	0.000417127	0.0496045	PRDX6 antisense RNA 1	101928673
ENSG00000135744	AGT	9561.11	-1.08602	0.288927	-3.75882	0.000170719	0.0264056	angiotensinogen	183
ENSG00000103034	NDRG4	334.865	-1.09976	0.300919	-3.65465	0.000257532	0.0350025	NDRG family member 4	65009
ENSG00000163975	MELTF	1171.15	-1.13393	0.238193	-4.76053	1.93081e-06	0.000887857	melanotransferrin	4241
ENSG00000065534	MYLK	1287.4	-1.1551	0.273658	-4.22094	2.43282e-05	0.00639697	myosin light chain kinase	4638
ENSG00000087253	LPCAT2	1313.66	-1.15526	0.236791	-4.87881	1.06729e-06	0.000572403	lysophosphatidylcholine acyltransferase 2	54947
ENSG00000228451	SDAD1P1	97.8435	-1.16185	0.292756	-3.96867	7.22764e-05	0.0142535	SDA1 domain containing 1 pseudogene 1	157489
ENSG00000163291	PAQR3	230.507	-1.18354	0.272736	-4.33953	1.4279e-05	0.00417177	progestin and adipoQ receptor family member 3	152559
ENSG00000171703	TCEA2	236.442	-1.21659	0.302954	-4.01575	5.92558e-05	0.0126332	transcription elongation factor A2	6919
ENSG00000169992	NLGN2	326.646	-1.22197	0.254699	-4.79772	1.60485e-06	0.000775077	neuroligin 2	57555
ENSG00000167107	ACSF2	3711.27	-1.22261	0.227593	-5.37191	7.79058e-08	0.000108449	acyl-CoA synthetase family member 2	80221
ENSG00000143320	CRABP2	225.739	-1.22966	0.344469	-3.56973	0.000357347	0.0435908	cellular retinoic acid binding protein 2	1382
ENSG00000075618	FSCN1	123.534	-1.24303	0.314809	-3.94853	7.86322e-05	0.0151287	fascin actin-bundling protein 1	6624
ENSG00000281327	NA	66.6539	-1.27674	0.34187	-3.73457	0.000188036	0.0283431	NA	NA
ENSG00000204956	PCDHGA1	73.5319	-1.27919	0.257725	-4.9634	6.92701e-07	0.000409819	protocadherin gamma subfamily A, 1	56114
ENSG00000107551	RASSF4	334.805	-1.28379	0.326941	-3.92668	8.61279e-05	0.0161763	Ras association domain family member 4	83937
ENSG00000176024	ZNF613	36.4521	-1.31455	0.340541	-3.86017	0.000113307	0.0198623	zinc finger protein 613	79898
ENSG00000079308	TNS1	3763.97	-1.32588	0.299378	-4.42877	9.47708e-06	0.00307226	tensin 1	7145
ENSG00000197619	ZNF615	120.306	-1.35015	0.270425	-4.99271	5.95382e-07	0.000370782	zinc finger protein 615	284370
ENSG00000165685	TMEM52B	201.154	-1.39726	0.336255	-4.15535	3.24794e-05	0.00784312	transmembrane protein 52B	120939
ENSG00000142173	COL6A2	118.518	-1.433	0.342507	-4.18385	2.86618e-05	0.00729335	collagen type VI alpha 2 chain	1292
ENSG00000089351	GRAMD1A	262.801	-1.45241	0.271952	-5.34068	9.25988e-08	0.000115334	GRAM domain containing 1A	57655
ENSG00000151229	SLC2A13	330.542	-1.47247	0.2657	-5.54186	2.9927e-08	5.44786e-05	solute carrier family 2 member 13	114134
ENSG00000213700	RPL17P50	23.0992	-1.49185	0.381774	-3.90768	9.31859e-05	0.0170949	ribosomal protein L17 pseudogene 50	729046
ENSG00000070404	FSTL3	665.298	-1.49227	0.400203	-3.72879	0.000192403	0.0286365	follistatin like 3	10272
ENSG00000144045	DQX1	202.3	-1.51928	0.393851	-3.85749	0.000114557	0.0199338	DEAQ-box RNA dependent ATPase 1	165545
ENSG00000241224	C3orf85	1430.31	-1.53307	0.31618	-4.84874	1.24247e-06	0.000639199	chromosome 3 open reading frame 85	401081
ENSG00000006283	CACNA1G	114.468	-1.54834	0.40234	-3.84834	0.000118919	0.0203928	calcium voltage-gated channel subunit alpha1 G	8913
ENSG00000111674	ENO2	753.324	-1.56986	0.417201	-3.76283	0.000167999	0.0263291	enolase 2	2026
ENSG00000146285	SCML4	177.993	-1.59096	0.344996	-4.61154	3.99689e-06	0.00161716	Scm polycomb group protein like 4	256380
ENSG00000211445	GPX3	3757.57	-1.6033	0.221811	-7.22824	4.89307e-13	5.78972e-09	glutathione peroxidase 3	2878
ENSG00000137642	SORL1	16016	-1.62034	0.34052	-4.75844	1.95092e-06	0.000887857	sortilin related receptor 1	6653
ENSG00000148180	GSN	6438.11	-1.62605	0.371258	-4.37982	1.18775e-05	0.0036504	gelsolin	2934
ENSG00000105246	EBI3	51.7121	-1.62886	0.308817	-5.2745	1.33119e-07	0.000150012	Epstein-Barr virus induced 3	10148
ENSG00000125538	IL1B	27.4661	-1.64622	0.444297	-3.70522	0.000211207	0.0308142	interleukin 1 beta	3553
ENSG00000143257	NR1I3	121.544	-1.70478	0.422586	-4.03415	5.48006e-05	0.0118978	nuclear receptor subfamily 1 group I member 3	9970
ENSG00000132122	SPATA6	16.6515	-1.70853	0.468436	-3.64731	0.000265004	0.0354311	spermatogenesis associated 6	54558
ENSG00000236130	PTCSC2	145.173	-1.7239	0.434792	-3.96489	7.34301e-05	0.0143614	papillary thyroid carcinoma susceptibility candidate 2	101928337
ENSG00000123453	SARDH	87.6727	-1.7333	0.471632	-3.67511	0.00023775	0.033605	sarcosine dehydrogenase	1757
ENSG00000006740	ARHGAP44	47.0715	-1.77723	0.343832	-5.16888	2.35505e-07	0.00018921	Rho GTPase activating protein 44	9912
ENSG00000173212	MAB21L3	61.4603	-1.79913	0.286304	-6.28398	3.30019e-10	1.95248e-06	mab-21 like 3	126868
ENSG00000130427	EPO	47.8775	-1.85589	0.472994	-3.92371	8.71945e-05	0.0162292	erythropoietin	2056
ENSG00000140465	CYP1A1	1130.66	-1.86164	0.432428	-4.30509	1.66918e-05	0.00475917	cytochrome P450 family 1 subfamily A member 1	1543
ENSG00000283400	NA	25.3886	-1.96635	0.540278	-3.63952	0.000273142	0.036314	NA	NA
ENSG00000213901	SLC23A3	599.644	-1.98019	0.450545	-4.3951	1.1072e-05	0.00344762	solute carrier family 23 member 3	151295
ENSG00000132563	REEP2	88.9877	-1.99239	0.415933	-4.79017	1.6664e-06	0.000788709	receptor accessory protein 2	51308
ENSG00000159167	STC1	245.876	-1.9955	0.484934	-4.11499	3.87197e-05	0.00902722	stanniocalcin 1	6781
ENSG00000135917	SLC19A3	1418.46	-2.06356	0.575259	-3.58718	0.000334267	0.0418542	solute carrier family 19 member 3	80704
ENSG00000167601	AXL	202.369	-2.06379	0.519394	-3.97345	7.08396e-05	0.0140876	AXL receptor tyrosine kinase	558
ENSG00000172425	TTC36	84.4296	-2.14284	0.576295	-3.71831	0.000200561	0.0296643	tetratricopeptide repeat domain 36	143941
ENSG00000160255	ITGB2	59.4441	-2.162	0.605642	-3.56976	0.000357305	0.0435908	integrin subunit beta 2	3689
ENSG00000225950	NTF4	31.0991	-2.20895	0.48718	-4.53416	5.78341e-06	0.00217245	neurotrophin 4	4909
ENSG00000186994	KANK3	13.3374	-2.24004	0.575031	-3.89551	9.79918e-05	0.017568	KN motif and ankyrin repeat domains 3	256949
ENSG00000038427	VCAN	55.2328	-2.24756	0.58889	-3.81661	0.000135297	0.0224017	versican	1462
ENSG00000142233	NTN5	19.5348	-2.25132	0.507365	-4.43729	9.10986e-06	0.00303641	netrin 5	126147
ENSG00000116032	GRIN3B	31.179	-2.27895	0.440888	-5.16899	2.35357e-07	0.00018921	glutamate ionotropic receptor NMDA type subunit 3B	116444
ENSG00000148488	ST8SIA6	44.7492	-2.28164	0.438943	-5.19804	2.01403e-07	0.000188721	ST8 alpha-N-acetyl-neuraminide alpha-2,8-sialyltransferase 6	338596
ENSG00000289524	NA	14.7299	-2.29783	0.57691	-3.983	6.805e-05	0.0136475	NA	NA
ENSG00000172689	MS4A10	778.056	-2.32615	0.491858	-4.7293	2.25298e-06	0.00100598	membrane spanning 4-domains A10	341116
ENSG00000196557	CACNA1H	13.4542	-2.46656	0.617174	-3.99654	6.4274e-05	0.0132417	calcium voltage-gated channel subunit alpha1 H	8912
ENSG00000187595	ZNF385C	17.1122	-2.49748	0.541522	-4.61197	3.98878e-06	0.00161716	zinc finger protein 385C	201181
ENSG00000140092	FBLN5	142.257	-2.53064	0.566795	-4.46483	8.0134e-06	0.00275481	fibulin 5	10516
ENSG00000122574	WIPF3	45.7692	-2.56333	0.402627	-6.36652	1.93365e-10	1.52533e-06	WAS/WASL interacting protein family member 3	644150
ENSG00000290710	NA	55.4537	-2.58039	0.633032	-4.07625	4.57688e-05	0.0101226	NA	NA
ENSG00000167080	B4GALNT2	4216.94	-2.59636	0.576417	-4.5043	6.65919e-06	0.00245375	beta-1,4-N-acetyl-galactosaminyltransferase 2	124872
ENSG00000161298	ZNF382	12.5505	-2.59999	0.71553	-3.63366	0.000279429	0.0365342	zinc finger protein 382	84911
ENSG00000175183	CSRP2	86.9077	-2.61717	0.628377	-4.16496	3.11403e-05	0.0076764	cysteine and glycine rich protein 2	1466
ENSG00000113083	LOX	863.756	-2.63549	0.668955	-3.93971	8.1579e-05	0.0154445	lysyl oxidase	4015
ENSG00000151835	SACS	70.1281	-2.6406	0.701211	-3.76578	0.000166032	0.0261944	sacsin molecular chaperone	26278
ENSG00000099994	SUSD2	1144.88	-2.71409	0.52268	-5.19263	2.07341e-07	0.000188721	sushi domain containing 2	56241
ENSG00000152661	GJA1	41.9635	-2.76082	0.659576	-4.18574	2.84234e-05	0.00729335	gap junction protein alpha 1	2697
ENSG00000278214	LINC02139	10.2317	-2.86273	0.757135	-3.78101	0.000156195	0.0252037	long intergenic non-protein coding RNA 2139	400548
ENSG00000176533	GNG7	39.8531	-2.89601	0.658883	-4.39533	1.10603e-05	0.00344762	G protein subunit gamma 7	2788
ENSG00000105137	SYDE1	8.6209	-2.91692	0.791868	-3.68359	0.000229969	0.0329831	synapse defective Rho GTPase homolog 1	85360
ENSG00000129521	EGLN3	14.209	-2.97148	0.724234	-4.10292	4.07966e-05	0.00928318	egl-9 family hypoxia inducible factor 3	112399
ENSG00000291144	NA	19.6559	-2.98911	0.776604	-3.84895	0.000118627	0.0203928	NA	NA
ENSG00000059804	SLC2A3	9400.36	-3.09121	0.525859	-5.8784	4.14259e-09	1.22543e-05	solute carrier family 2 member 3	6515
ENSG00000101210	EEF1A2	163.75	-3.10738	0.627837	-4.94935	7.44633e-07	0.000429798	eukaryotic translation elongation factor 1 alpha 2	1917
ENSG00000154065	ANKRD29	31.402	-3.15858	0.891695	-3.54222	0.000396773	0.0479063	ankyrin repeat domain 29	147463
ENSG00000131482	G6PC1	251.17	-3.1763	0.634955	-5.0024	5.66197e-07	0.000362136	glucose-6-phosphatase catalytic subunit 1	2538
ENSG00000047457	CP	187.592	-3.21972	0.897541	-3.58727	0.000334154	0.0418542	ceruloplasmin	1356
ENSG00000249815	NA	25.5659	-3.27683	0.897297	-3.65189	0.000260318	0.0350025	NA	NA
ENSG00000180549	FUT7	5.82115	-3.316	0.85499	-3.87841	0.000105142	0.0185686	fucosyltransferase 7	2529
ENSG00000157570	TSPAN18	41.8373	-3.4412	0.642049	-5.35971	8.3355e-08	0.000109589	tetraspanin 18	90139
ENSG00000105492	SIGLEC6	12.3987	-3.4567	0.815586	-4.23831	2.2521e-05	0.00600047	sialic acid binding Ig like lectin 6	946
ENSG00000064201	TSPAN32	11.601	-3.48707	0.911766	-3.82452	0.000131027	0.0221483	tetraspanin 32	10077
ENSG00000164294	GPX8	15.8963	-3.52987	0.952994	-3.70398	0.000212243	0.0308142	glutathione peroxidase 8 (putative)	493869
ENSG00000153902	LGI4	1249.61	-3.53405	0.666359	-5.30352	1.13588e-07	0.000134403	leucine rich repeat LGI family member 4	163175
ENSG00000149596	JPH2	23.8308	-3.55177	0.98743	-3.59699	0.000321926	0.0407401	junctophilin 2	57158
ENSG00000182870	GALNT9	15.759	-3.6485	1.0109	-3.60914	0.000307211	0.0394695	polypeptide N-acetylgalactosaminyltransferase 9	50614
ENSG00000118520	ARG1	193.218	-3.7772	0.621207	-6.08041	1.19872e-09	5.67355e-06	arginase 1	383
ENSG00000186335	SLC36A2	186.365	-4.04231	0.983144	-4.11161	3.92902e-05	0.00902722	solute carrier family 36 member 2	153201
ENSG00000134853	PDGFRA	26.6589	-4.0461	0.77801	-5.20057	1.98676e-07	0.000188721	platelet derived growth factor receptor alpha	5156
ENSG00000110244	APOA4	1556.61	-4.15553	0.862827	-4.81618	1.46329e-06	0.000721432	apolipoprotein A4	337
ENSG00000154175	ABI3BP	106.081	-4.16804	0.733955	-5.67887	1.35585e-08	2.67384e-05	ABI family member 3 binding protein	25890
ENSG00000288685	NA	19.6185	-4.25987	1.14217	-3.72963	0.000191761	0.0286365	NA	NA
ENSG00000107611	CUBN	2066.36	-4.36186	1.18715	-3.67423	0.000238565	0.033605	cubilin	8029
ENSG00000082684	SEMA5B	25.4751	-4.42201	1.12746	-3.9221	8.77812e-05	0.0162292	semaphorin 5B	54437
ENSG00000112541	PDE10A	15.2251	-4.55542	1.19362	-3.81648	0.000135366	0.0224017	phosphodiesterase 10A	10846
ENSG00000096395	MLN	6.64382	-4.62032	1.3074	-3.53397	0.000409374	0.0489285	motilin	4295
ENSG00000154269	ENPP3	21.2251	-4.69131	0.787264	-5.959	2.53786e-09	9.71472e-06	ectonucleotide pyrophosphatase/phosphodiesterase 3	5169
ENSG00000290991	NA	17.5858	-4.84613	1.05347	-4.60016	4.22173e-06	0.00166512	NA	NA
ENSG00000187193	MT1X	70.6355	-5.27644	1.09397	-4.8232	1.41274e-06	0.000711328	metallothionein 1X	4501
ENSG00000125148	MT2A	104.615	-5.58557	1.11039	-5.03028	4.89768e-07	0.000331153	metallothionein 2A	4502
ENSG00000177984	LCN15	4.40286	-5.60531	1.49547	-3.74819	0.000178113	0.0271939	lipocalin 15	389812
ENSG00000198417	MT1F	253.173	-6.39466	1.25694	-5.08747	3.62862e-07	0.000260216	metallothionein 1F	4494

## Sheet: Table S5_ALI_VIP to LLI_NT_DEG
Ensembl ID	symbol	baseMean	log2FoldChange	lfcSE	stat	pvalue	padj	GENENAME	ENTREZID
ENSG00000143839	REN	727.263	8.51214	1.46368	5.81559	6.04196e-09	5.02803e-06	renin	5972
ENSG00000198788	MUC2	1899.26	6.57614	1.49183	4.40811	1.04275e-05	0.00184485	mucin 2, oligomeric mucus/gel-forming	4583
ENSG00000147081	AKAP4	9.31437	5.94258	1.64491	3.61271	0.00030301	0.0210134	A-kinase anchoring protein 4	8852
ENSG00000036565	SLC18A1	4.77996	5.83069	1.40385	4.15336	3.27629e-05	0.00422319	solute carrier family 18 member A1	6570
ENSG00000260706	lncRNA	6.94632	5.55894	1.55094	3.58425	0.000338047	0.0228096	Lnc-DYNLRB2-3	NA
ENSG00000205076	LGALS7	4.97243	5.54737	1.34828	4.11441	3.88173e-05	0.00471452	galectin 7	3963
ENSG00000283445	lncRNA	6.04708	5.48366	1.49508	3.66779	0.000244652	0.0178477	Lnc-FGGY-6	NA
ENSG00000105388	CEACAM5	664.917	3.94273	1.01652	3.87865	0.000105038	0.00965425	CEA cell adhesion molecule 5	1048
ENSG00000215182	MUC5AC	7.66118	3.85766	1.14091	3.38121	0.000721662	0.0396455	mucin 5AC, oligomeric mucus/gel-forming	4586
ENSG00000182687	GALR2	5.06705	3.75257	1.11374	3.36934	0.000753485	0.0409463	galanin receptor 2	8811
ENSG00000163817	SLC6A20	448.793	3.67937	0.527717	6.97225	3.11923e-12	6.37144e-09	solute carrier family 6 member 20	54716
ENSG00000261713	SSTR5-AS1	104.047	3.64642	0.818794	4.4534	8.45195e-06	0.00162314	SSTR5 antisense RNA 1	146336
ENSG00000205277	MUC12	298.991	3.64112	0.760683	4.78664	1.69593e-06	0.000506315	mucin 12, cell surface associated	10071
ENSG00000162438	CTRC	7.09218	3.51722	0.722353	4.86911	1.121e-06	0.000370409	chymotrypsin C	11330
ENSG00000070526	ST6GALNAC1	131.376	3.4211	0.804555	4.25216	2.11717e-05	0.00319266	ST6 N-acetylgalactosaminide alpha-2,6-sialyltransferase 1	55808
ENSG00000231298	MANCR	7.14821	3.40739	1.00687	3.38416	0.000713977	0.0393195	mitotically associated long non coding RNA	100216001
ENSG00000130720	FIBCD1	12.874	3.39516	0.95289	3.56301	0.000366622	0.0241906	fibrinogen C domain containing 1	84929
ENSG00000146755	TRIM50	55.1545	3.39066	0.668015	5.07573	3.86001e-07	0.000157822	tripartite motif containing 50	135892
ENSG00000233930	KRTAP5-AS1	17.5005	3.23401	0.917363	3.52534	0.000422944	0.026845	KRTAP5-1/KRTAP5-2 antisense RNA 1	338651
ENSG00000189433	GJB4	16.8113	3.20864	0.607915	5.2781	1.3053e-07	6.37581e-05	gap junction protein beta 4	127534
ENSG00000167741	GGT6	17.5818	3.06932	0.671891	4.56818	4.91981e-06	0.00107323	gamma-glutamyltransferase 6	124975
ENSG00000173702	MUC13	7747.24	3.02203	0.646213	4.67653	2.91775e-06	0.000736617	mucin 13, cell surface associated	56667
ENSG00000186510	CLCNKA	11.6632	3.02057	0.783896	3.85328	0.000116547	0.0102292	chloride voltage-gated channel Ka	1187
ENSG00000179913	B3GNT3	130.72	2.98595	0.552364	5.40576	6.45342e-08	3.62505e-05	UDP-GlcNAc:betaGal beta-1,3-N-acetylglucosaminyltransferase 3	10331
ENSG00000183018	SPNS2	12.3841	2.94424	0.825803	3.5653	0.00036344	0.0241602	sphingolipid transporter 2	124976
ENSG00000188959	C9orf152	119.768	2.87761	0.528986	5.43987	5.33206e-08	3.15279e-05	chromosome 9 open reading frame 152	401546
ENSG00000137225	CAPN11	12.4416	2.80175	0.831775	3.36839	0.000756074	0.0409463	calpain 11	11131
ENSG00000169876	MUC17	4593.07	2.76487	0.37388	7.39508	1.41323e-13	5.29231e-10	mucin 17, cell surface associated	140453
ENSG00000181634	TNFSF15	2474.73	2.71783	0.801903	3.38923	0.000700901	0.0389816	TNF superfamily member 15	9966
ENSG00000188257	PLA2G2A	1012.87	2.67163	0.45256	5.90336	3.56166e-09	3.33445e-06	phospholipase A2 group IIA	5320
ENSG00000271447	MMP28	28.0702	2.66882	0.640092	4.16943	3.05357e-05	0.00410843	matrix metallopeptidase 28	79148
ENSG00000279017	NA	18.5626	2.66313	0.624832	4.26216	2.02465e-05	0.00309468	NA	NA
ENSG00000184545	DUSP8	530.99	2.58337	0.527557	4.89687	9.73775e-07	0.000331511	dual specificity phosphatase 8	1850
ENSG00000131910	NR0B2	115.142	2.56115	0.660411	3.87811	0.000105269	0.00965425	nuclear receptor subfamily 0 group B member 2	8431
ENSG00000139329	LUM	113.498	2.52599	0.570591	4.42697	9.55641e-06	0.00173164	lumican	4060
ENSG00000105855	ITGB8	2212.76	2.50192	0.7081	3.53329	0.000410428	0.0264238	integrin subunit beta 8	3696
ENSG00000276168	RN7SL1	172.263	2.49833	0.600077	4.16335	3.13607e-05	0.00414497	RNA component of signal recognition particle 7SL1	6029
ENSG00000137251	TINAG	181.216	2.49803	0.545822	4.57664	4.72503e-06	0.00104085	tubulointerstitial nephritis antigen	27283
ENSG00000166147	FBN1	26.9259	2.4836	0.640997	3.87458	0.000106807	0.00967677	fibrillin 1	2200
ENSG00000107954	NEURL1	84.1385	2.47632	0.522567	4.73875	2.15039e-06	0.00058996	neuralized E3 ubiquitin protein ligase 1	9148
ENSG00000188910	GJB3	38.0603	2.45923	0.740543	3.32084	0.000897454	0.0458905	gap junction protein beta 3	2707
ENSG00000242207	HOXB-AS4	14.4067	2.44736	0.696586	3.51336	0.000442477	0.0277872	HOXB cluster antisense RNA 4	100874351
ENSG00000189325	BNIP5	399.954	2.3897	0.466986	5.11728	3.0998e-07	0.000133941	BCL2 interacting protein 5	389384
ENSG00000178226	PRSS36	423.951	2.31288	0.624339	3.70452	0.000211791	0.0162263	serine protease 36	146547
ENSG00000177606	JUN	893.718	2.28703	0.527722	4.33378	1.46573e-05	0.00242158	Jun proto-oncogene, AP-1 transcription factor subunit	3725
ENSG00000171223	JUNB	441.387	2.27984	0.528306	4.31538	1.59329e-05	0.00261312	JunB proto-oncogene, AP-1 transcription factor subunit	3726
ENSG00000072858	SIDT1	49.1978	2.2773	0.597165	3.81352	0.000137	0.0114861	SID1 transmembrane family member 1	54847
ENSG00000183196	CHST6	23.509	2.26805	0.591122	3.83686	0.000124618	0.0106872	carbohydrate sulfotransferase 6	4166
ENSG00000076356	PLXNA2	104.299	2.2516	0.464765	4.84459	1.26874e-06	0.000401513	plexin A2	5362
ENSG00000233087	RAB6D	8.15325	2.24094	0.575116	3.8965	9.75939e-05	0.00913682	RAB6D, member RAS oncogene family	150786
ENSG00000131378	RFTN1	138.114	2.23076	0.50821	4.38945	1.1364e-05	0.00199483	raftlin, lipid raft linker 1	23180
ENSG00000205309	NT5M	30.8608	2.20046	0.452484	4.86307	1.15577e-06	0.000376361	5',3'-nucleotidase, mitochondrial	56953
ENSG00000189280	GJB5	7.21288	2.18022	0.643238	3.38945	0.000700332	0.0389816	gap junction protein beta 5	2709
ENSG00000117472	TSPAN1	1320.42	2.17568	0.308696	7.04796	1.81554e-12	4.07934e-09	tetraspanin 1	10103
ENSG00000175920	DOK7	36.8691	2.1745	0.512165	4.24571	2.17906e-05	0.00324247	docking protein 7	285489
ENSG00000259867	NA	291.236	2.14842	0.53204	4.03809	5.38886e-05	0.00587794	NA	NA
ENSG00000145287	PLAC8	286.518	2.09651	0.519245	4.03761	5.3998e-05	0.00587794	placenta associated 8	51316
ENSG00000188107	EYS	110.239	2.05176	0.54563	3.76035	0.000169679	0.0137636	eyes shut homolog	346007
ENSG00000170099	SERPINA6	2696.62	2.04288	0.311359	6.56119	5.33806e-11	7.05535e-08	serpin family A member 6	866
ENSG00000144366	GULP1	707.574	1.99681	0.432968	4.6119	3.99004e-06	0.000933878	GULP PTB domain containing engulfment adaptor 1	51454
ENSG00000023445	BIRC3	216.439	1.94666	0.52307	3.7216	0.000197963	0.0155526	baculoviral IAP repeat containing 3	330
ENSG00000205611	LOC107985433	10.5317	1.9327	0.585473	3.3011	0.000963063	0.0481939	putative uncharacterized protein LOC401522	107985433
ENSG00000250039	NA	11.599	1.92296	0.506571	3.79603	0.000147031	0.0122357	NA	NA
ENSG00000116741	RGS2	219.826	1.92239	0.499712	3.847	0.000119574	0.0104136	regulator of G protein signaling 2	5997
ENSG00000101049	SGK2	698.778	1.91528	0.48264	3.96834	7.2375e-05	0.00741454	serum/glucocorticoid regulated kinase 2	10110
ENSG00000166920	C15orf48	729.326	1.91477	0.560451	3.41648	0.000634366	0.0365037	chromosome 15 open reading frame 48	84419
ENSG00000116678	LEPR	91.913	1.91197	0.541755	3.52922	0.000416791	0.0267568	leptin receptor	3953
ENSG00000157445	CACNA2D3	12.273	1.89603	0.555624	3.41243	0.000643866	0.0369056	calcium voltage-gated channel auxiliary subunit alpha2delta 3	55799
ENSG00000115641	FHL2	372.653	1.85794	0.446498	4.16113	3.16682e-05	0.00416113	four and a half LIM domains 2	2274
ENSG00000143217	NECTIN4	24.4441	1.84705	0.449403	4.11001	3.95644e-05	0.00477942	nectin cell adhesion molecule 4	81607
ENSG00000015413	DPEP1	728.486	1.84632	0.528443	3.49389	0.000476033	0.0294655	dipeptidase 1	1800
ENSG00000197408	CYP2B6	103.942	1.83411	0.541065	3.38981	0.0006994	0.0389816	cytochrome P450 family 2 subfamily B member 6	1555
ENSG00000113448	PDE4D	332.188	1.80647	0.543024	3.32669	0.000878826	0.0451861	phosphodiesterase 4D	5144
ENSG00000236345	SCAT8	59.824	1.78514	0.501046	3.56284	0.000366869	0.0241906	S-phase cancer associated transcript 8	112935969
ENSG00000102007	PLP2	283.605	1.78476	0.24776	7.20361	5.86409e-13	1.88229e-09	proteolipid protein 2	5355
ENSG00000253819	NA	23.572	1.78005	0.452989	3.92958	8.50955e-05	0.00838601	NA	NA
ENSG00000162415	ZSWIM5	171.876	1.77601	0.491966	3.61003	0.000306163	0.0211667	zinc finger SWIM-type containing 5	57643
ENSG00000104856	RELB	158.468	1.77544	0.250722	7.08129	1.42816e-12	3.66254e-09	RELB proto-oncogene, NF-kB subunit	5971
ENSG00000006747	SCIN	486.429	1.77211	0.250385	7.07757	1.46704e-12	3.66254e-09	scinderin	85477
ENSG00000175793	SFN	732.355	1.76223	0.260194	6.77276	1.26345e-11	2.02775e-08	stratifin	2810
ENSG00000126562	WNK4	924.936	1.74471	0.418602	4.16795	3.07351e-05	0.00411064	WNK lysine deficient protein kinase 4	65266
ENSG00000137726	FXYD6	107.822	1.72153	0.363683	4.73362	2.20556e-06	0.00058996	FXYD domain containing ion transport regulator 6	53826
ENSG00000128266	GNAZ	99.6593	1.72025	0.497992	3.45438	0.000551562	0.0328876	G protein subunit alpha z	2781
ENSG00000121900	TMEM54	443.49	1.7005	0.331241	5.13373	2.84051e-07	0.000125144	transmembrane protein 54	113452
ENSG00000167748	KLK1	754.155	1.69309	0.400383	4.22866	2.35088e-05	0.00345241	kallikrein 1	3816
ENSG00000175745	NR2F1	900.208	1.68731	0.349563	4.8269	1.38672e-06	0.000426826	nuclear receptor subfamily 2 group F member 1	7025
ENSG00000182853	VMO1	29.384	1.68554	0.501121	3.36354	0.000769489	0.041462	vitelline membrane outer layer 1 homolog	284013
ENSG00000198774	RASSF9	127.302	1.66102	0.477544	3.47826	0.000504675	0.030667	Ras association domain family member 9	9182
ENSG00000064763	FAR2	687.998	1.65397	0.282134	5.86235	4.56362e-09	4.1016e-06	fatty acyl-CoA reductase 2	55711
ENSG00000165215	CLDN3	830.523	1.63022	0.344387	4.73368	2.20488e-06	0.00058996	claudin 3	1365
ENSG00000105523	FAM83E	350.961	1.62047	0.443322	3.65529	0.000256894	0.0185005	family with sequence similarity 83 member E	54854
ENSG00000168907	PLA2G4F	137.188	1.59276	0.390102	4.08293	4.44719e-05	0.00521068	phospholipase A2 group IVF	255189
ENSG00000058085	LAMC2	2784.86	1.59097	0.345869	4.59993	4.22637e-06	0.000978992	laminin subunit gamma 2	3918
ENSG00000067082	KLF6	2195.87	1.58841	0.370753	4.28429	1.83321e-05	0.00286045	Kruppel like factor 6	1316
ENSG00000128564	VGF	40.1103	1.58679	0.439768	3.60823	0.000308289	0.0212156	VGF nerve growth factor inducible	7425
ENSG00000120129	DUSP1	865.62	1.57145	0.405491	3.87542	0.000106439	0.00967677	dual specificity phosphatase 1	1843
ENSG00000142484	TM4SF5	443.722	1.53142	0.344619	4.44382	8.83746e-06	0.00163729	transmembrane 4 L six family member 5	9032
ENSG00000188211	NCR3LG1	1353.71	1.52469	0.284041	5.36785	7.96802e-08	4.36667e-05	natural killer cell cytotoxicity receptor 3 ligand 1	374383
ENSG00000160862	AZGP1	308.14	1.52022	0.390702	3.89099	9.98349e-05	0.00930784	alpha-2-glycoprotein 1, zinc-binding	563
ENSG00000163898	LIPH	3833.93	1.51637	0.41156	3.68445	0.000229196	0.0173394	lipase H	200879
ENSG00000184374	COLEC10	23.3657	1.51368	0.381745	3.96516	7.33455e-05	0.00745701	collectin subfamily member 10	10584
ENSG00000132481	TRIM47	66.6154	1.51111	0.395584	3.81995	0.000133477	0.0112326	tripartite motif containing 47	91107
ENSG00000167705	RILP	256.207	1.50194	0.443777	3.38446	0.000713192	0.0393195	Rab interacting lysosomal protein	83547
ENSG00000129353	SLC44A2	1837.21	1.44892	0.276089	5.24803	1.53737e-07	7.04964e-05	solute carrier family 44 member 2	57153
ENSG00000138771	SHROOM3	3289.14	1.4485	0.328251	4.41278	1.02051e-05	0.00181983	shroom family member 3	57619
ENSG00000114859	CLCN2	1670.66	1.40021	0.342619	4.08679	4.37374e-05	0.00517229	chloride voltage-gated channel 2	1181
ENSG00000103460	TOX3	867.029	1.39563	0.381945	3.65401	0.000258176	0.0185334	TOX high mobility group box family member 3	27324
ENSG00000128016	ZFP36	929.734	1.37567	0.326668	4.21121	2.54007e-05	0.0036122	ZFP36 ring finger protein	7538
ENSG00000106077	ABHD11	783.111	1.33806	0.252312	5.30318	1.138e-07	5.68218e-05	abhydrolase domain containing 11	83451
ENSG00000090776	EFNB1	493.111	1.32956	0.306438	4.33876	1.43291e-05	0.00240269	ephrin B1	1947
ENSG00000166831	RBPMS2	550.216	1.32459	0.345368	3.83532	0.000125403	0.0107136	RNA binding protein, mRNA processing factor 2	348093
ENSG00000169507	SLC38A11	339.84	1.32138	0.323786	4.08104	4.48355e-05	0.00521974	solute carrier family 38 member 11	151258
ENSG00000260101	AFTPH-DT	29.9039	1.31311	0.357367	3.67441	0.000238401	0.0176786	AFTPH divergent transcript	101927402
ENSG00000156453	PCDH1	1271.67	1.30738	0.335182	3.9005	9.59943e-05	0.00906259	protocadherin 1	5097
ENSG00000151914	DST	14608.2	1.2812	0.329755	3.88532	0.000102197	0.00944963	dystonin	667
ENSG00000161921	CXCL16	1664.79	1.27034	0.254954	4.98262	6.27276e-07	0.000247268	C-X-C motif chemokine ligand 16	58191
ENSG00000184307	ZDHHC23	530.698	1.2612	0.32832	3.84137	0.000122348	0.0105327	zinc finger DHHC-type palmitoyltransferase 23	254887
ENSG00000127666	TICAM1	358.309	1.25198	0.257092	4.86978	1.11723e-06	0.000370409	toll like receptor adaptor molecule 1	148022
ENSG00000137502	RAB30	415.384	1.23273	0.270915	4.55025	5.35834e-06	0.0011252	RAB30, member RAS oncogene family	27314
ENSG00000153822	KCNJ16	236.982	1.2197	0.327816	3.72068	0.000198685	0.0155549	potassium inwardly rectifying channel subfamily J member 16	3773
ENSG00000268756	NA	178.15	1.2163	0.361939	3.36051	0.000777982	0.0417195	NA	NA
ENSG00000271133	ITGB8-AS1	75.7043	1.2153	0.335964	3.61735	0.000297636	0.0207508	ITGB8 antisense RNA 1	101927811
ENSG00000006327	TNFRSF12A	716.353	1.19014	0.293791	4.05098	5.10037e-05	0.00573001	TNF receptor superfamily member 12A	51330
ENSG00000166348	USP54	2618.98	1.16665	0.266635	4.37546	1.21178e-05	0.00207843	ubiquitin specific peptidase 54	159195
ENSG00000225377	NRSN2-AS1	169.569	1.16607	0.243843	4.78206	1.73511e-06	0.000506315	NRSN2 antisense RNA 1	100507459
ENSG00000117461	PIK3R3	892.678	1.15938	0.334701	3.46394	0.00053232	0.0319049	phosphoinositide-3-kinase regulatory subunit 3	8503
ENSG00000136848	DAB2IP	1581.29	1.15874	0.314945	3.67919	0.000233977	0.0175241	DAB2 interacting protein	153090
ENSG00000178802	MPI	1651.99	1.1519	0.197858	5.82185	5.82006e-09	5.02803e-06	mannose phosphate isomerase	4351
ENSG00000133710	SPINK5	219.64	1.13943	0.241557	4.71703	2.3931e-06	0.000625238	serine peptidase inhibitor Kazal type 5	11005
ENSG00000156675	RAB11FIP1	2743.95	1.13573	0.267945	4.23866	2.24859e-05	0.00332391	RAB11 family interacting protein 1	80223
ENSG00000116514	RNF19B	641.56	1.13243	0.245093	4.62041	3.82977e-06	0.000915438	ring finger protein 19B	127544
ENSG00000056972	TRAF3IP2	433.801	1.11309	0.231402	4.81019	1.50787e-06	0.000457844	TRAF3 interacting protein 2	10758
ENSG00000157064	NMNAT2	691.63	1.10174	0.302124	3.64664	0.000265691	0.0190121	nicotinamide nucleotide adenylyltransferase 2	23057
ENSG00000189143	CLDN4	6748.82	1.09643	0.226194	4.84728	1.25164e-06	0.000401513	claudin 4	1364
ENSG00000034677	RNF19A	1857.11	1.09492	0.200658	5.45662	4.85274e-08	2.94692e-05	ring finger protein 19A, RBR E3 ubiquitin protein ligase	25897
ENSG00000164078	MST1R	299.971	1.09165	0.316764	3.44626	0.000568408	0.0335212	macrophage stimulating 1 receptor	4486
ENSG00000139725	RHOF	229.07	1.07201	0.278034	3.85566	0.000115416	0.0102004	ras homolog family member F, filopodia associated	54509
ENSG00000003249	DBNDD1	682.957	1.03256	0.209991	4.91715	8.78133e-07	0.000318238	dysbindin domain containing 1	79007
ENSG00000182795	C1orf116	2328.62	1.02776	0.277092	3.70911	0.000207991	0.0160646	chromosome 1 open reading frame 116	79098
ENSG00000135926	TMBIM1	6715.05	1.02385	0.244475	4.18796	2.81476e-05	0.0039026	transmembrane BAX inhibitor motif containing 1	64114
ENSG00000151689	INPP1	1429.84	1.01959	0.245615	4.15115	3.30803e-05	0.00422319	inositol polyphosphate-1-phosphatase	3628
ENSG00000132170	PPARG	973.833	1.01171	0.273147	3.70389	0.000212316	0.0162263	peroxisome proliferator activated receptor gamma	5468
ENSG00000197324	LRP10	2856.7	1.00614	0.223996	4.49179	7.0627e-06	0.00140435	LDL receptor related protein 10	26020
ENSG00000070159	PTPN3	1299.43	1.00474	0.274344	3.66233	0.000249934	0.0181395	protein tyrosine phosphatase non-receptor type 3	5774
ENSG00000145703	IQGAP2	3151.2	1.00048	0.225204	4.44255	8.88997e-06	0.00163729	IQ motif containing GTPase activating protein 2	10788
ENSG00000160789	LMNA	3577.41	0.992003	0.255873	3.87693	0.000105781	0.0096618	lamin A/C	4000
ENSG00000156510	HKDC1	6139.11	0.990258	0.232214	4.26441	2.0043e-05	0.00308456	hexokinase domain containing 1	80201
ENSG00000096433	ITPR3	6473.3	0.984807	0.262548	3.75096	0.000176157	0.014136	inositol 1,4,5-trisphosphate receptor type 3	3710
ENSG00000158158	CNNM4	2352.55	0.983195	0.28682	3.42792	0.000608222	0.0354045	cyclin and CBS domain divalent metal cation transport mediator 4	26504
ENSG00000071073	MGAT4A	5515.8	0.977926	0.278357	3.51321	0.000442735	0.0277872	alpha-1,3-mannosyl-glycoprotein 4-beta-N-acetylglucosaminyltransferase A	11320
ENSG00000138835	RGS3	420.205	0.971086	0.274237	3.54105	0.000398532	0.0258797	regulator of G protein signaling 3	5998
ENSG00000178951	ZBTB7A	974.89	0.969587	0.277777	3.49052	0.000482075	0.0296963	zinc finger and BTB domain containing 7A	51341
ENSG00000197822	OCLN	2705.33	0.9592	0.227968	4.20761	2.58086e-05	0.00362434	occludin	100506658
ENSG00000158292	GPR153	148.339	0.927304	0.25259	3.67118	0.000241438	0.0177356	G protein-coupled receptor 153	387509
ENSG00000163513	TGFBR2	2349.35	0.908898	0.244722	3.714	0.000204011	0.0159164	transforming growth factor beta receptor 2	7048
ENSG00000086015	MAST2	2584.58	0.888845	0.206162	4.31138	1.62238e-05	0.00263966	microtubule associated serine/threonine kinase 2	23139
ENSG00000128268	MGAT3	1395.39	0.882155	0.230649	3.82467	0.000130947	0.0111029	beta-1,4-mannosyl-glycoprotein 4-beta-N-acetylglucosaminyltransferase	4248
ENSG00000168143	FAM83B	720.247	0.877522	0.236591	3.70903	0.000208055	0.0160646	family with sequence similarity 83 member B	222584
ENSG00000163435	ELF3	3364.05	0.866898	0.240614	3.60285	0.000314746	0.021561	E74 like ETS transcription factor 3	1999
ENSG00000197077	KIAA1671	1441.31	0.865935	0.18107	4.78233	1.73273e-06	0.000506315	KIAA1671	85379
ENSG00000156958	GALK2	630.999	0.864082	0.23484	3.67945	0.000233738	0.0175241	galactokinase 2	2585
ENSG00000124831	LRRFIP1	1039.1	0.861263	0.23813	3.61677	0.0002983	0.0207508	LRR binding FLII interacting protein 1	9208
ENSG00000177105	RHOG	488.166	0.853088	0.256967	3.31984	0.000900695	0.0458905	ras homolog family member G	391
ENSG00000215251	FASTKD5	1176.21	0.828557	0.235576	3.51715	0.000436202	0.0276085	FAST kinase domains 5	60493
ENSG00000011347	SYT7	2117.28	0.821302	0.203336	4.03914	5.36485e-05	0.00587794	synaptotagmin 7	9066
ENSG00000099814	CEP170B	2163.91	0.810348	0.237928	3.40586	0.000659572	0.0375188	centrosomal protein 170B	283638
ENSG00000108861	DUSP3	3811.8	0.800595	0.224054	3.57323	0.000352607	0.0235795	dual specificity phosphatase 3	1845
ENSG00000059728	MXD1	1086.4	0.800282	0.239585	3.34028	0.000836942	0.0438351	MAX dimerization protein 1	4084
ENSG00000006695	COX10	348.446	0.79858	0.238019	3.3551	0.000793349	0.0421671	cytochrome c oxidase assembly factor heme A:farnesyltransferase COX10	1352
ENSG00000182372	CLN8	1017.89	0.794813	0.193093	4.11622	3.85131e-05	0.00470299	CLN8 transmembrane ER and ERGIC protein	2055
ENSG00000066084	DIP2B	4514.24	0.77967	0.219408	3.55352	0.000380107	0.0248998	disco interacting protein 2 homolog B	57609
ENSG00000163191	S100A11	1823.07	0.765011	0.202012	3.78697	0.000152497	0.0125662	S100 calcium binding protein A11	6282
ENSG00000150403	TMCO3	2370.12	0.764595	0.188477	4.0567	4.97713e-05	0.00569722	transmembrane and coiled-coil domains 3	55002
ENSG00000167182	SP2	874.441	0.757722	0.193961	3.90657	9.36149e-05	0.00891285	Sp2 transcription factor	6668
ENSG00000162522	KIAA1522	5950.79	0.743469	0.207903	3.57604	0.000348844	0.0233976	KIAA1522	57648
ENSG00000161013	MGAT4B	6028.01	0.730463	0.173408	4.21239	2.52683e-05	0.0036122	alpha-1,3-mannosyl-glycoprotein 4-beta-N-acetylglucosaminyltransferase B	11282
ENSG00000081026	MAGI3	826.59	0.72855	0.184786	3.94267	8.05785e-05	0.00801114	membrane associated guanylate kinase, WW and PDZ domain containing 3	260425
ENSG00000197694	SPTAN1	9349.47	0.724249	0.199792	3.62501	0.000288945	0.0202259	spectrin alpha, non-erythrocytic 1	6709
ENSG00000164941	INTS8	908.538	0.723983	0.182976	3.95671	7.59898e-05	0.00762238	integrator complex subunit 8	55656
ENSG00000175727	MLXIP	3108.95	0.723579	0.182325	3.96863	7.2288e-05	0.00741454	MLX interacting protein	22877
ENSG00000105953	OGDH	1954	0.713613	0.194068	3.67712	0.000235882	0.017608	oxoglutarate dehydrogenase	4967
ENSG00000125505	MBOAT7	2598.91	0.702451	0.18202	3.85921	0.000113756	0.0101428	membrane bound O-acyltransferase domain containing 7	79143
ENSG00000104312	RIPK2	346.238	0.699105	0.206947	3.37818	0.000729668	0.0399876	receptor interacting serine/threonine kinase 2	8767
ENSG00000132801	ZSWIM3	256.535	0.698878	0.181927	3.84153	0.00012227	0.0105327	zinc finger SWIM-type containing 3	140831
ENSG00000143390	RFX5	1848.12	0.69852	0.20364	3.43018	0.000603186	0.0352026	regulatory factor X5	5993
ENSG00000107185	RGP1	1253.67	0.685258	0.154223	4.44329	8.85942e-06	0.00163729	RGP1 homolog, RAB6A GEF complex partner 1	9827
ENSG00000138604	GLCE	1329.88	0.680617	0.182148	3.73661	0.000186515	0.014861	glucuronic acid epimerase	26035
ENSG00000204406	MBD5	807.085	0.672809	0.180103	3.7357	0.000187197	0.0148627	methyl-CpG binding domain protein 5	55777
ENSG00000169118	CSNK1G1	815.929	0.668276	0.140912	4.74249	2.11105e-06	0.00058996	casein kinase 1 gamma 1	53944
ENSG00000111266	DUSP16	5817.99	0.664501	0.194042	3.42452	0.000615895	0.0356663	dual specificity phosphatase 16	80824
ENSG00000159314	ARHGAP27	2131.29	0.65979	0.165142	3.99528	6.46175e-05	0.0068291	Rho GTPase activating protein 27	201176
ENSG00000100221	JOSD1	2127.45	0.655701	0.189041	3.46856	0.00052325	0.0315198	Josephin domain containing 1	9929
ENSG00000134452	FBH1	2122.3	0.646631	0.156207	4.13958	3.47944e-05	0.00441693	F-box DNA helicase 1	84893
ENSG00000073578	SDHA	903.426	0.640921	0.187941	3.41023	0.000649084	0.0371101	succinate dehydrogenase complex flavoprotein subunit A	6389
ENSG00000186951	PPARA	2595.91	0.632906	0.181929	3.47886	0.000503556	0.030667	peroxisome proliferator activated receptor alpha	5465
ENSG00000100934	SEC23A	4947.74	0.632716	0.142292	4.4466	8.72389e-06	0.00163729	SEC23 homolog A, COPII coat complex component	10484
ENSG00000148341	SH3GLB2	1488.47	0.62597	0.171021	3.66018	0.000252034	0.0182088	SH3 domain containing GRB2 like, endophilin B2	56904
ENSG00000136932	TRMO	297.577	0.619944	0.1503	4.12472	3.71189e-05	0.00458255	tRNA methyltransferase O	51531
ENSG00000214517	PPME1	1806.8	0.611542	0.156163	3.91605	9.00113e-05	0.00879333	protein phosphatase methylesterase 1	51400
ENSG00000006607	FARP2	931.309	0.607917	0.134033	4.53557	5.74492e-06	0.00118424	FERM, ARH/RhoGEF and pleckstrin domain protein 2	9855
ENSG00000119321	FKBP15	808.068	0.603881	0.145393	4.15344	3.27519e-05	0.00422319	FKBP prolyl isomerase family member 15	23307
ENSG00000107581	EIF3A	9083.39	0.596986	0.165859	3.59936	0.000319001	0.0217861	eukaryotic translation initiation factor 3 subunit A	8661
ENSG00000141503	MINK1	2577.29	0.58907	0.140702	4.18664	2.83112e-05	0.0039026	misshapen like kinase 1	50488
ENSG00000112031	MTRF1L	205.631	0.565601	0.150221	3.76512	0.000166471	0.0135523	mitochondrial translation release factor 1 like	54516
ENSG00000126107	HECTD3	1263.14	0.5111	0.154648	3.30492	0.000950036	0.0476481	HECT domain E3 ubiquitin protein ligase 3	79654
ENSG00000116406	EDEM3	1720.89	0.510525	0.124003	4.11704	3.83775e-05	0.00470299	ER degradation enhancing alpha-mannosidase like protein 3	80267
ENSG00000139517	LNX2	1926.16	0.499235	0.144557	3.45354	0.000553273	0.0328876	ligand of numb-protein X 2	222484
ENSG00000171824	EXOSC10	1472.46	0.48529	0.132061	3.67474	0.000238094	0.0176786	exosome component 10	5394
ENSG00000119689	DLST	1711.19	0.44786	0.129295	3.46386	0.000532482	0.0319049	dihydrolipoamide S-succinyltransferase	1743
ENSG00000149582	TMEM25	953.943	-0.555357	0.165769	-3.35019	0.00080757	0.0425946	transmembrane protein 25	84866
ENSG00000131037	EPS8L1	438.553	-0.572334	0.152275	-3.75855	0.000170903	0.013813	EPS8 like 1	54869
ENSG00000101849	TBL1X	1189.71	-0.59177	0.176422	-3.35428	0.000795712	0.0421671	transducin beta like 1 X-linked	6907
ENSG00000119929	CUTC	423.22	-0.606013	0.149229	-4.06095	4.8873e-05	0.00563142	cutC copper transporter	51076
ENSG00000166471	TMEM41B	2514.03	-0.624069	0.143987	-4.33422	1.46278e-05	0.00242158	transmembrane protein 41B	440026
ENSG00000181915	ADO	1080.27	-0.639088	0.192841	-3.31406	0.000919509	0.0466376	2-aminoethanethiol dioxygenase	84890
ENSG00000012232	EXTL3	685.689	-0.648557	0.16232	-3.99554	6.45473e-05	0.0068291	exostosin like glycosyltransferase 3	2137
ENSG00000237765	FAM200B	625.392	-0.651488	0.157659	-4.13225	3.59231e-05	0.0044842	family with sequence similarity 200 member B	285550
ENSG00000140995	DEF8	889.359	-0.660177	0.194482	-3.39454	0.000687431	0.0385184	differentially expressed in FDCP 8 homolog	54849
ENSG00000221886	ZBED8	301.532	-0.727425	0.213496	-3.40721	0.000656314	0.0374282	zinc finger BED-type containing 8	63920
ENSG00000139629	GALNT6	1912.8	-0.763715	0.230532	-3.31283	0.000923562	0.0467377	polypeptide N-acetylgalactosaminyltransferase 6	11226
ENSG00000151338	MIPOL1	224.213	-0.771424	0.230075	-3.35293	0.000799614	0.0422742	mirror-image polydactyly 1	145282
ENSG00000247516	MIR4458HG	171.241	-0.771427	0.197177	-3.91236	9.13993e-05	0.00881395	MIR4458 host gene	100505738
ENSG00000166971	AKTIP	466.223	-0.783023	0.186081	-4.20797	2.57675e-05	0.00362434	AKT interacting protein	64400
ENSG00000198933	TBKBP1	354.622	-0.786477	0.201007	-3.91268	9.12774e-05	0.00881395	TBK1 binding protein 1	9755
ENSG00000177189	RPS6KA3	9172.23	-0.797834	0.237745	-3.35584	0.000791248	0.0421671	ribosomal protein S6 kinase A3	6197
ENSG00000180425	C11orf71	465.979	-0.806837	0.23491	-3.43466	0.000593291	0.0347152	chromosome 11 open reading frame 71	54494
ENSG00000164039	BDH2	1158.75	-0.808645	0.224925	-3.59517	0.000324177	0.0220059	3-hydroxybutyrate dehydrogenase 2	56898
ENSG00000230623	NA	160.681	-0.814114	0.238237	-3.41724	0.000632602	0.0365037	NA	NA
ENSG00000066926	FECH	308.995	-0.815453	0.232664	-3.50485	0.000456859	0.0284354	ferrochelatase	2235
ENSG00000149679	CABLES2	1748.06	-0.819674	0.241437	-3.39498	0.000686345	0.0385184	Cdk5 and Abl enzyme substrate 2	81928
ENSG00000261824	LINC00662	226.366	-0.850973	0.158967	-5.35315	8.64383e-08	4.62424e-05	long intergenic non-protein coding RNA 662	148189
ENSG00000142279	WTIP	485.592	-0.864445	0.254352	-3.39862	0.000677268	0.0383313	WT1 interacting protein	126374
ENSG00000167107	ACSF2	3711.27	-0.870416	0.239895	-3.62832	0.000285271	0.0200932	acyl-CoA synthetase family member 2	80221
ENSG00000117385	P3H1	365.747	-0.873792	0.190612	-4.58413	4.55873e-06	0.0010243	prolyl 3-hydroxylase 1	64175
ENSG00000135469	COQ10A	350.894	-0.899288	0.196445	-4.57781	4.69866e-06	0.00104085	coenzyme Q10A	93058
ENSG00000169105	CHST14	179.22	-0.917436	0.229719	-3.99373	6.5042e-05	0.0068291	carbohydrate sulfotransferase 14	113189
ENSG00000134717	BTF3L4	788.456	-0.9237	0.220947	-4.18064	2.90686e-05	0.00395845	basic transcription factor 3 like 4	91408
ENSG00000120784	ZFP30	304.489	-0.930652	0.249491	-3.7302	0.000191327	0.015084	ZFP30 zinc finger protein	22835
ENSG00000150893	FREM2	770.14	-0.938204	0.277822	-3.377	0.000732819	0.0400626	FRAS1 related extracellular matrix 2	341640
ENSG00000135097	MSI1	196.573	-0.940993	0.244737	-3.84491	0.000120595	0.0104619	musashi RNA binding protein 1	4440
ENSG00000143412	ANXA9	744.067	-0.943971	0.252875	-3.73295	0.000189252	0.0149729	annexin A9	8416
ENSG00000188868	ZNF563	98.0121	-0.946546	0.214372	-4.41544	1.00806e-05	0.00181201	zinc finger protein 563	147837
ENSG00000064309	CDON	69.9474	-0.984387	0.273613	-3.59773	0.000321002	0.0218564	cell adhesion associated, oncogene regulated	50937
ENSG00000215105	NA	61.3056	-0.985653	0.281324	-3.50362	0.000458984	0.0284887	NA	NA
ENSG00000183741	CBX6	554.435	-0.994935	0.234273	-4.24691	2.16744e-05	0.00324247	chromobox 6	23466
ENSG00000135002	RFK	306.811	-1.00561	0.205008	-4.90521	9.33293e-07	0.000327659	riboflavin kinase	55312
ENSG00000181191	PJA1	192.181	-1.00738	0.306113	-3.29087	0.000998769	0.049649	praja ring finger ubiquitin ligase 1	64219
ENSG00000099284	MACROH2A2	115.054	-1.01078	0.263669	-3.83354	0.000126314	0.0107506	macroH2A.2 histone	55506
ENSG00000089057	SLC23A2	718.095	-1.01385	0.275326	-3.68237	0.000231074	0.0174228	solute carrier family 23 member 2	9962
ENSG00000085382	HACE1	161.006	-1.01505	0.237378	-4.2761	1.90194e-05	0.00294722	HECT domain and ankyrin repeat containing E3 ubiquitin protein ligase 1	57531
ENSG00000140367	UBE2Q2	480.404	-1.02032	0.254967	-4.00177	6.28708e-05	0.00675906	ubiquitin conjugating enzyme E2 Q2	92912
ENSG00000171130	ATP6V0E2	184.321	-1.02186	0.246128	-4.15175	3.29944e-05	0.00422319	ATPase H+ transporting V0 subunit e2	155066
ENSG00000178996	SNX18	487.43	-1.03431	0.185779	-5.56743	2.58519e-08	1.87376e-05	sorting nexin 18	112574
ENSG00000277462	ZNF670	114.972	-1.04624	0.265076	-3.94696	7.91514e-05	0.00790423	zinc finger protein 670	93474
ENSG00000173706	HEG1	1492.75	-1.04635	0.31515	-3.32018	0.000899607	0.0458905	heart development protein with EGF like domains 1	57493
ENSG00000186205	MTARC1	1621.89	-1.05379	0.31533	-3.34186	0.000832176	0.0436873	mitochondrial amidoxime reducing component 1	64757
ENSG00000130956	HABP4	242.113	-1.05386	0.217753	-4.83972	1.30024e-06	0.000405764	hyaluronan binding protein 4	22927
ENSG00000204335	SP5	432.957	-1.05884	0.292094	-3.62501	0.000288954	0.0202259	Sp5 transcription factor	389058
ENSG00000142188	TMEM50B	535.955	-1.05909	0.170816	-6.20017	5.64018e-10	6.33646e-07	transmembrane protein 50B	757
ENSG00000124613	ZNF391	121.603	-1.06316	0.215446	-4.9347	8.02746e-07	0.000295687	zinc finger protein 391	346157
ENSG00000272070	NA	88.1266	-1.07288	0.249429	-4.30136	1.69755e-05	0.00270513	NA	NA
ENSG00000124374	PAIP2B	142.904	-1.08548	0.26882	-4.03793	5.39256e-05	0.00587794	poly(A) binding protein interacting protein 2B	400961
ENSG00000102098	SCML2	281.326	-1.09858	0.160856	-6.82961	8.51461e-12	1.47165e-08	Scm polycomb group protein like 2	10389
ENSG00000234028	EIF2AK3-DT	103.948	-1.10334	0.333792	-3.30547	0.000948169	0.0476481	EIF2AK3 divergent transcript	101928403
ENSG00000166352	IFTAP	102.613	-1.12136	0.28336	-3.95738	7.57764e-05	0.00762238	intraflagellar transport associated protein	119710
ENSG00000082014	SMARCD3	40.2501	-1.13026	0.325355	-3.47394	0.000512883	0.0310619	SWI/SNF related, matrix associated, actin dependent regulator of chromatin, subfamily d, member 3	6604
ENSG00000153395	LPCAT1	324.258	-1.13284	0.328505	-3.44847	0.000563766	0.0334003	lysophosphatidylcholine acyltransferase 1	79888
ENSG00000182108	DEXI	103.041	-1.13568	0.330602	-3.43518	0.000592155	0.0347152	Dexi homolog	28955
ENSG00000169750	RAC3	290.232	-1.14756	0.281083	-4.08265	4.45258e-05	0.00521068	Rac family small GTPase 3	5881
ENSG00000105997	HOXA3	249.682	-1.16279	0.291372	-3.99072	6.58724e-05	0.00688412	homeobox A3	3200
ENSG00000204262	COL5A2	5359.12	-1.16466	0.243836	-4.77639	1.78468e-06	0.000514103	collagen type V alpha 2 chain	1290
ENSG00000124508	BTN2A2	163.137	-1.17409	0.211958	-5.53926	3.03754e-08	2.0682e-05	butyrophilin subfamily 2 member A2	10385
ENSG00000167244	IGF2	8418.28	-1.17854	0.331032	-3.56019	0.000370588	0.0243472	insulin like growth factor 2	3481
ENSG00000134897	BIVM	406.975	-1.18087	0.356768	-3.30991	0.000933269	0.0471227	basic, immunoglobulin-like variable motif containing	54841
ENSG00000186615	KTN1-AS1	39.3815	-1.19201	0.358145	-3.3283	0.000873784	0.0450299	KTN1 antisense RNA 1	100129075
ENSG00000111052	LIN7A	1172.94	-1.1965	0.362716	-3.29871	0.000971289	0.0484975	lin-7 homolog A, crumbs cell polarity complex component	8825
ENSG00000116106	EPHA4	54.3794	-1.22092	0.366093	-3.33499	0.000853019	0.0444698	EPH receptor A4	2043
ENSG00000182326	C1S	277.348	-1.23052	0.347306	-3.54305	0.000395521	0.0257593	complement C1s	716
ENSG00000133111	RFXAP	114.104	-1.24702	0.269383	-4.62918	3.67121e-06	0.000886972	regulatory factor X associated protein	5994
ENSG00000221944	TIGD1	139.203	-1.25104	0.319675	-3.91349	9.09708e-05	0.00881395	tigger transposable element derived 1	200765
ENSG00000091986	CCDC80	66.3097	-1.2745	0.359414	-3.54606	0.000391033	0.025541	coiled-coil domain containing 80	151887
ENSG00000115902	SLC1A4	536.531	-1.28485	0.362922	-3.5403	0.000399673	0.0258797	solute carrier family 1 member 4	6509
ENSG00000185115	NSMCE3	198.05	-1.29385	0.272496	-4.74813	2.05307e-06	0.00058393	NSE3 homolog, SMC5-SMC6 complex component	56160
ENSG00000185818	NAT8L	181.502	-1.30425	0.334379	-3.90052	9.59879e-05	0.00906259	N-acetyltransferase 8 like	339983
ENSG00000197619	ZNF615	120.306	-1.32015	0.283513	-4.65639	3.21807e-06	0.00079458	zinc finger protein 615	284370
ENSG00000171703	TCEA2	236.442	-1.33923	0.318459	-4.20533	2.60697e-05	0.00363826	transcription elongation factor A2	6919
ENSG00000105894	PTN	102.699	-1.34082	0.40166	-3.33819	0.000843273	0.044064	pleiotrophin	5764
ENSG00000276007	NA	57.364	-1.35174	0.389564	-3.46988	0.000520688	0.0314499	NA	NA
ENSG00000147257	GPC3	27004	-1.36959	0.403184	-3.39695	0.000681423	0.0383732	glypican 3	2719
ENSG00000214595	EML6	352.115	-1.3795	0.41185	-3.34951	0.000809554	0.0425992	EMAP like 6	400954
ENSG00000211584	SLC48A1	294.811	-1.39117	0.2562	-5.43	5.63548e-08	3.24676e-05	solute carrier family 48 member 1	55652
ENSG00000103257	SLC7A5	1410.66	-1.39367	0.376016	-3.70641	0.000210222	0.0161763	solute carrier family 7 member 5	8140
ENSG00000122863	CHST3	2325.52	-1.39536	0.307539	-4.53717	5.70137e-06	0.00118424	carbohydrate sulfotransferase 3	9469
ENSG00000212719	LINC02693	94.4528	-1.40798	0.309155	-4.55427	5.25666e-06	0.00111824	long intergenic non-protein coding RNA 2693	339263
ENSG00000197191	CYSRT1	69.2232	-1.41058	0.419359	-3.36366	0.00076917	0.041462	cysteine rich tail 1	375791
ENSG00000069974	RAB27A	264.627	-1.42074	0.336788	-4.2185	2.45928e-05	0.00358816	RAB27A, member RAS oncogene family	5873
ENSG00000104081	BMF	1262.25	-1.43245	0.252261	-5.67844	1.35926e-08	1.05314e-05	Bcl2 modifying factor	90427
ENSG00000254343	NA	26.8838	-1.45264	0.377155	-3.85158	0.00011736	0.0102606	NA	NA
ENSG00000233198	RNF224	66.5811	-1.45772	0.425539	-3.42558	0.000613495	0.0356191	ring finger protein 224	643596
ENSG00000237036	ZEB1-AS1	44.131	-1.45886	0.437794	-3.33231	0.000861293	0.044611	ZEB1 antisense RNA 1	220930
ENSG00000106772	PRUNE2	99.6784	-1.48843	0.43571	-3.41611	0.000635229	0.0365037	prune homolog 2 with BCH domain	158471
ENSG00000177508	IRX3	167.4	-1.4976	0.280191	-5.34494	9.04461e-08	4.72612e-05	iroquois homeobox 3	79191
ENSG00000204956	PCDHGA1	73.5319	-1.4982	0.26756	-5.59949	2.1498e-08	1.61013e-05	protocadherin gamma subfamily A, 1	56114
ENSG00000139514	SLC7A1	1424.12	-1.49896	0.388189	-3.86142	0.000112732	0.0100915	solute carrier family 7 member 1	6541
ENSG00000289138	NA	42.6101	-1.49952	0.366408	-4.09249	4.26771e-05	0.00507361	NA	NA
ENSG00000132563	REEP2	88.9877	-1.50943	0.437777	-3.44794	0.000564872	0.0334003	receptor accessory protein 2	51308
ENSG00000140465	CYP1A1	1130.66	-1.51916	0.455743	-3.33337	0.000858017	0.044611	cytochrome P450 family 1 subfamily A member 1	1543
ENSG00000186446	ZNF501	58.1209	-1.53077	0.450595	-3.39721	0.000680755	0.0383732	zinc finger protein 501	115560
ENSG00000130294	KIF1A	194.538	-1.53091	0.459462	-3.33196	0.000862354	0.044611	kinesin family member 1A	547
ENSG00000100271	TTLL1	29.2941	-1.53361	0.444028	-3.45386	0.000552628	0.0328876	tubulin tyrosine ligase like 1	25809
ENSG00000159403	C1R	123.345	-1.53449	0.266847	-5.75045	8.90036e-09	7.14222e-06	complement C1r	715
ENSG00000101335	MYL9	586.397	-1.5562	0.383693	-4.05586	4.99512e-05	0.00569722	myosin light chain 9	10398
ENSG00000075618	FSCN1	123.534	-1.55754	0.329688	-4.72428	2.30934e-06	0.000610453	fascin actin-bundling protein 1	6624
ENSG00000115594	IL1R1	414.708	-1.55783	0.4582	-3.39988	0.000674145	0.0382509	interleukin 1 receptor type 1	3554
ENSG00000187486	KCNJ11	22.0159	-1.56035	0.468358	-3.33154	0.000863669	0.044611	potassium inwardly rectifying channel subfamily J member 11	3767
ENSG00000111319	SCNN1A	415	-1.56609	0.38794	-4.03695	5.41516e-05	0.00587794	sodium channel epithelial 1 subunit alpha	6337
ENSG00000253276	CCDC71L	20.1646	-1.56639	0.445564	-3.51551	0.000438902	0.0277014	coiled-coil domain containing 71 like	168455
ENSG00000119927	GPAM	1800.28	-1.57658	0.299036	-5.27219	1.34805e-07	6.44456e-05	glycerol-3-phosphate acyltransferase, mitochondrial	57678
ENSG00000162076	FLYWCH2	136.027	-1.61152	0.463051	-3.48022	0.000500998	0.030667	FLYWCH family member 2	114984
ENSG00000132031	MATN3	56.3413	-1.63876	0.36942	-4.43603	9.1633e-06	0.0016739	matrilin 3	4148
ENSG00000113492	AGXT2	672.851	-1.6442	0.485575	-3.38609	0.000708968	0.0393195	alanine--glyoxylate aminotransferase 2	64902
ENSG00000277758	LOC102724488	49.434	-1.6755	0.505219	-3.31639	0.000911874	0.046355	synaptotagmin-15	102724488
ENSG00000255970	LINC02421	126.142	-1.71491	0.488272	-3.5122	0.000444408	0.0278145	long intergenic non-protein coding RNA 2421	101927901
ENSG00000164379	FOXQ1	598.962	-1.71847	0.407923	-4.21274	2.5229e-05	0.0036122	forkhead box Q1	94234
ENSG00000187840	EIF4EBP1	336.385	-1.73942	0.429087	-4.05377	5.03981e-05	0.00571917	eukaryotic translation initiation factor 4E binding protein 1	1978
ENSG00000111907	TPD52L1	1047.68	-1.74534	0.397932	-4.38603	1.15441e-05	0.00201072	TPD52 like 1	7164
ENSG00000249242	TMEM150C	27.7561	-1.75171	0.462599	-3.78667	0.000152681	0.0125662	transmembrane protein 150C	441027
ENSG00000160117	ANKLE1	49.0658	-1.75358	0.389676	-4.50009	6.79252e-06	0.00136269	ankyrin repeat and LEM domain containing 1	126549
ENSG00000291112	NA	97.4388	-1.76703	0.394296	-4.4815	7.41207e-06	0.00146089	NA	NA
ENSG00000196628	TCF4	78.4815	-1.77257	0.466916	-3.79634	0.000146849	0.0122357	transcription factor 4	6925
ENSG00000180340	FZD2	124.177	-1.77364	0.320038	-5.54195	2.99119e-08	2.0682e-05	frizzled class receptor 2	2535
ENSG00000166813	KIF7	55.0014	-1.78213	0.43978	-4.05233	5.07105e-05	0.0057257	kinesin family member 7	374654
ENSG00000114853	ZBTB47	38.9462	-1.78322	0.480705	-3.70959	0.000207592	0.0160646	zinc finger and BTB domain containing 47	92999
ENSG00000265972	TXNIP	3477.16	-1.80237	0.510001	-3.53406	0.00040923	0.0264224	thioredoxin interacting protein	10628
ENSG00000270558	NA	21.6207	-1.82428	0.524507	-3.47809	0.000504998	0.030667	NA	NA
ENSG00000080224	EPHA6	416.567	-1.82918	0.424566	-4.30836	1.64472e-05	0.00263966	EPH receptor A6	285220
ENSG00000139269	INHBE	77.9892	-1.83734	0.553087	-3.32197	0.000893834	0.0458529	inhibin subunit beta E	83729
ENSG00000108830	RND2	56.1829	-1.85248	0.495009	-3.74231	0.000182338	0.0145799	Rho family GTPase 2	8153
ENSG00000159167	STC1	245.876	-1.85705	0.510629	-3.63679	0.000276059	0.0196913	stanniocalcin 1	6781
ENSG00000089351	GRAMD1A	262.801	-1.85713	0.2852	-6.51168	7.43125e-11	9.27627e-08	GRAM domain containing 1A	57655
ENSG00000289207	NA	19.9971	-1.88181	0.527044	-3.57051	0.000356292	0.0237553	NA	NA
ENSG00000288756	NA	18.3367	-1.88974	0.412132	-4.58527	4.53392e-06	0.0010243	NA	NA
ENSG00000224418	NA	14.3788	-1.89232	0.520675	-3.63435	0.000278679	0.0197762	NA	NA
ENSG00000151012	SLC7A11	997.145	-1.89814	0.446322	-4.25286	2.11061e-05	0.00319266	solute carrier family 7 member 11	23657
ENSG00000118257	NRP2	1037.66	-1.95249	0.357055	-5.46831	4.54346e-08	2.83575e-05	neuropilin 2	8828
ENSG00000135069	PSAT1	593.571	-1.96586	0.373823	-5.25879	1.45009e-07	6.78793e-05	phosphoserine aminotransferase 1	29968
ENSG00000133048	CHI3L1	103.379	-1.97076	0.537007	-3.66989	0.000242656	0.0177598	chitinase 3 like 1	1116
ENSG00000287481	NA	30.6628	-1.97221	0.42125	-4.6818	2.84361e-06	0.000731975	NA	NA
ENSG00000134323	MYCN	161.317	-2.01487	0.550213	-3.66199	0.000250267	0.0181395	MYCN proto-oncogene, bHLH transcription factor	4613
ENSG00000143344	RGL1	475.314	-2.02668	0.566272	-3.57899	0.000344924	0.0232039	ral guanine nucleotide dissociation stimulator like 1	23179
ENSG00000059804	SLC2A3	9400.36	-2.05045	0.554298	-3.69918	0.000216297	0.0164745	solute carrier family 2 member 3	6515
ENSG00000286447	NA	121.109	-2.05906	0.434942	-4.73409	2.20043e-06	0.00058996	NA	NA
ENSG00000139219	COL2A1	4630.24	-2.08057	0.503378	-4.13322	3.57711e-05	0.0044842	collagen type II alpha 1 chain	1280
ENSG00000288764	NA	13.3741	-2.08057	0.566539	-3.67243	0.000240256	0.0177356	NA	NA
ENSG00000122574	WIPF3	45.7692	-2.14994	0.420957	-5.10727	3.2684e-07	0.000138562	WAS/WASL interacting protein family member 3	644150
ENSG00000128011	LRFN1	49.9846	-2.16437	0.531458	-4.07252	4.65075e-05	0.00538648	leucine rich repeat and fibronectin type III domain containing 1	57622
ENSG00000188611	ASAH2	529.131	-2.17119	0.427773	-5.07558	3.8632e-07	0.000157822	N-acylsphingosine amidohydrolase 2	56624
ENSG00000121361	KCNJ8	162.669	-2.17278	0.563238	-3.85767	0.000114475	0.0101665	potassium inwardly rectifying channel subfamily J member 8	3764
ENSG00000179862	CITED4	85.9652	-2.17479	0.52601	-4.1345	3.55726e-05	0.0044842	Cbp/p300 interacting transactivator with Glu/Asp rich carboxy-terminal domain 4	163732
ENSG00000229544	NKX1-2	388.855	-2.17637	0.556803	-3.9087	9.27948e-05	0.00887237	NK1 homeobox 2	390010
ENSG00000226620	LINC00343	40.0596	-2.19334	0.545407	-4.02147	5.7837e-05	0.00624779	long intergenic non-protein coding RNA 343	144920
ENSG00000108947	EFNB3	27.1368	-2.19743	0.512295	-4.28938	1.7917e-05	0.00281523	ephrin B3	1949
ENSG00000203778	FAM229B	13.1154	-2.20104	0.502587	-4.37942	1.18994e-05	0.00205667	family with sequence similarity 229 member B	619208
ENSG00000291190	NA	15.9829	-2.2119	0.602523	-3.67107	0.000241537	0.0177356	NA	NA
ENSG00000186197	EDARADD	14.9042	-2.24444	0.492902	-4.55353	5.27543e-06	0.00111824	EDAR associated death domain	128178
ENSG00000128965	CHAC1	139.203	-2.24534	0.567015	-3.95993	7.49732e-05	0.00758817	ChaC glutathione specific gamma-glutamylcyclotransferase 1	79094
ENSG00000105383	CD33	14.2668	-2.28818	0.547666	-4.17806	2.94001e-05	0.00397946	CD33 molecule	945
ENSG00000242193	CRYZL2P	28.9092	-2.2949	0.607992	-3.77456	0.000160291	0.0130967	crystallin zeta like 2, pseudogene	730102
ENSG00000066468	FGFR2	829.61	-2.31292	0.689523	-3.35438	0.000795441	0.0421671	fibroblast growth factor receptor 2	2263
ENSG00000140092	FBLN5	142.257	-2.31787	0.596312	-3.88701	0.000101486	0.0094227	fibulin 5	10516
ENSG00000077616	NAALAD2	1199.59	-2.33647	0.35554	-6.57162	4.97702e-11	6.98929e-08	N-acetylated alpha-linked acidic dipeptidase 2	10003
ENSG00000142233	NTN5	19.5348	-2.33722	0.524525	-4.45587	8.35535e-06	0.00161842	netrin 5	126147
ENSG00000006740	ARHGAP44	47.0715	-2.33808	0.353489	-6.6143	3.73309e-11	5.59193e-08	Rho GTPase activating protein 44	9912
ENSG00000038427	VCAN	55.2328	-2.33939	0.617546	-3.7882	0.000151741	0.0125662	versican	1462
ENSG00000272430	NA	39.9232	-2.34253	0.59923	-3.90923	9.25891e-05	0.00887237	NA	NA
ENSG00000167123	CERCAM	25.6203	-2.34575	0.591225	-3.96761	7.25977e-05	0.00741454	cerebral endothelial cell adhesion molecule	51148
ENSG00000167080	B4GALNT2	4216.94	-2.34613	0.60756	-3.86156	0.000112666	0.0100915	beta-1,4-N-acetyl-galactosaminyltransferase 2	124872
ENSG00000187595	ZNF385C	17.1122	-2.3623	0.560461	-4.21493	2.49854e-05	0.0036122	zinc finger protein 385C	201181
ENSG00000186074	CD300LF	110.481	-2.36986	0.601252	-3.94155	8.09579e-05	0.00801341	CD300 molecule like family member f	146722
ENSG00000164651	SP8	56.2527	-2.37057	0.659963	-3.59197	0.000328187	0.022211	Sp8 transcription factor	221833
ENSG00000188042	ARL4C	467.512	-2.38116	0.314301	-7.57605	3.56247e-14	2.66817e-10	ADP ribosylation factor like GTPase 4C	10123
ENSG00000113657	DPYSL3	59.169	-2.38877	0.710345	-3.36283	0.000771481	0.0414699	dihydropyrimidinase like 3	1809
ENSG00000166503	HDGFL3	35.5137	-2.4042	0.534253	-4.50012	6.79145e-06	0.00136269	HDGF like 3	50810
ENSG00000036448	MYOM2	18.7816	-2.40866	0.48568	-4.95935	7.07283e-07	0.000273999	myomesin 2	9172
ENSG00000100292	HMOX1	319.058	-2.4186	0.523869	-4.6168	3.89706e-06	0.000921717	heme oxygenase 1	3162
ENSG00000170458	CD14	35.0557	-2.42176	0.667099	-3.63028	0.000283113	0.020004	CD14 molecule	929
ENSG00000137841	PLCB2	6.28426	-2.45053	0.674326	-3.63405	0.000279009	0.0197762	phospholipase C beta 2	5330
ENSG00000153902	LGI4	1249.61	-2.45081	0.702316	-3.48961	0.000483726	0.0296963	leucine rich repeat LGI family member 4	163175
ENSG00000060982	BCAT1	973.276	-2.46789	0.633357	-3.89652	9.75837e-05	0.00913682	branched chain amino acid transaminase 1	586
ENSG00000272732	NA	21.7109	-2.47082	0.60218	-4.10312	4.07615e-05	0.00489771	NA	NA
ENSG00000101115	SALL4	163.947	-2.47306	0.528416	-4.68014	2.86678e-06	0.000731975	spalt like transcription factor 4	57167
ENSG00000091583	APOH	4591.73	-2.48872	0.708784	-3.51125	0.000446007	0.027837	apolipoprotein H	350
ENSG00000261863	LINC01996	24.1738	-2.52322	0.567147	-4.44897	8.62843e-06	0.00163729	long intergenic non-protein coding RNA 1996	400568
ENSG00000243224	LOC101929054	8.24129	-2.53384	0.736663	-3.43961	0.000582547	0.034265	uncharacterized LOC101929054	101929054
ENSG00000228793	LOC100507336	19.6738	-2.55704	0.6402	-3.99412	6.49345e-05	0.0068291	uncharacterized LOC100507336	100507336
ENSG00000124194	GDAP1L1	7.39513	-2.57253	0.729107	-3.52833	0.000418187	0.0267699	ganglioside induced differentiation associated protein 1 like 1	78997
ENSG00000283400	NA	25.3886	-2.58559	0.55797	-4.63393	3.58794e-06	0.000876276	NA	NA
ENSG00000132854	KANK4	138.244	-2.61606	0.584221	-4.47787	7.5393e-06	0.00147305	KN motif and ankyrin repeat domains 4	163782
ENSG00000091513	TF	665.251	-2.62216	0.426623	-6.1463	7.93092e-10	8.09999e-07	transferrin	7018
ENSG00000117643	MAN1C1	158.24	-2.6441	0.479568	-5.51351	3.51745e-08	2.2581e-05	mannosidase alpha class 1C member 1	57134
ENSG00000082497	SERTAD4	32.3769	-2.65324	0.642439	-4.12995	3.62849e-05	0.00450434	SERTA domain containing 4	56256
ENSG00000225950	NTF4	31.0991	-2.67353	0.503719	-5.3076	1.1108e-07	5.67242e-05	neurotrophin 4	4909
ENSG00000108852	MPP2	15.6355	-2.72396	0.582808	-4.67385	2.95603e-06	0.000737989	membrane palmitoylated protein 2	4355
ENSG00000128805	ARHGAP22	13.6368	-2.72787	0.69499	-3.92505	8.6711e-05	0.0085079	Rho GTPase activating protein 22	58504
ENSG00000259275	NA	20.3648	-2.73315	0.595251	-4.59158	4.39896e-06	0.00100857	NA	NA
ENSG00000114948	ADAM23	931.686	-2.73373	0.364845	-7.49286	6.7387e-14	3.78529e-10	ADAM metallopeptidase domain 23	8745
ENSG00000290917	NA	4.66191	-2.74462	0.814285	-3.3706	0.000750056	0.0409054	NA	NA
ENSG00000175183	CSRP2	86.9077	-2.74651	0.659601	-4.16389	3.12869e-05	0.00414497	cysteine and glycine rich protein 2	1466
ENSG00000253196	NA	28.0961	-2.74669	0.779043	-3.52573	0.000422324	0.026845	NA	NA
ENSG00000154175	ABI3BP	106.081	-2.75106	0.772196	-3.56265	0.000367128	0.0241906	ABI family member 3 binding protein	25890
ENSG00000156587	UBE2L6	7.7143	-2.75245	0.831892	-3.30867	0.000937409	0.0472257	ubiquitin conjugating enzyme E2 L6	9246
ENSG00000206262	FOXL2NB	6.8904	-2.79658	0.84816	-3.29723	0.000976437	0.0486465	FOXL2 neighbor	401089
ENSG00000173391	OLR1	209.966	-2.83433	0.437848	-6.47332	9.5871e-11	1.13375e-07	oxidized low density lipoprotein receptor 1	4973
ENSG00000165685	TMEM52B	201.154	-2.89673	0.350596	-8.2623	1.42894e-16	3.21069e-12	transmembrane protein 52B	120939
ENSG00000111981	ULBP1	55.1004	-2.90857	0.478521	-6.07825	1.21499e-09	1.18694e-06	UL16 binding protein 1	80329
ENSG00000134874	DZIP1	8.97636	-3.02769	0.748856	-4.04309	5.27516e-05	0.00587673	DAZ interacting zinc finger protein 1	22873
ENSG00000196557	CACNA1H	13.4542	-3.10595	0.626804	-4.95521	7.22526e-07	0.00027516	calcium voltage-gated channel subunit alpha1 H	8912
ENSG00000005249	PRKAR2B	14.0772	-3.1166	0.636274	-4.89821	9.67135e-07	0.000331511	protein kinase cAMP-dependent type II regulatory subunit beta	5577
ENSG00000069431	ABCC9	106.621	-3.14378	0.73186	-4.29561	1.74217e-05	0.00275668	ATP binding cassette subfamily C member 9	10060
ENSG00000163485	ADORA1	9.74709	-3.19144	0.645278	-4.94583	7.58187e-07	0.000283929	adenosine A1 receptor	134
ENSG00000185652	NTF3	113.093	-3.21576	0.420552	-7.64652	2.06491e-14	2.31982e-10	neurotrophin 3	4908
ENSG00000105492	SIGLEC6	12.3987	-3.24815	0.842596	-3.85493	0.000115764	0.0102004	sialic acid binding Ig like lectin 6	946
ENSG00000157570	TSPAN18	41.8373	-3.38628	0.669075	-5.06113	4.16776e-07	0.000167224	tetraspanin 18	90139
ENSG00000164488	DACT2	80.0673	-3.42111	0.783137	-4.36846	1.25124e-05	0.00212985	dishevelled binding antagonist of beta catenin 2	168002
ENSG00000163288	GABRB1	69.4689	-3.43073	0.760319	-4.51222	6.41529e-06	0.00131041	gamma-aminobutyric acid type A receptor subunit beta1	2560
ENSG00000165078	CPA6	5.29747	-3.46467	0.992792	-3.48983	0.000483334	0.0296963	carboxypeptidase A6	57094
ENSG00000142449	FBN3	23.7058	-3.49516	0.504921	-6.92219	4.44704e-12	8.32671e-09	fibrillin 3	84467
ENSG00000152661	GJA1	41.9635	-3.52396	0.686256	-5.13505	2.82075e-07	0.000125144	gap junction protein alpha 1	2697
ENSG00000134853	PDGFRA	26.6589	-3.52555	0.80818	-4.36233	1.28683e-05	0.00217398	platelet derived growth factor receptor alpha	5156
ENSG00000064201	TSPAN32	11.601	-3.52913	0.939972	-3.75451	0.00017368	0.0139872	tetraspanin 32	10077
ENSG00000166509	CLEC3A	32.5636	-3.56124	0.921631	-3.86407	0.000111516	0.0100628	C-type lectin domain family 3 member A	10143
ENSG00000114251	WNT5A	104.93	-3.64102	0.911636	-3.99393	6.49858e-05	0.0068291	Wnt family member 5A	7474
ENSG00000290991	NA	17.5858	-3.687	1.09461	-3.36832	0.000756274	0.0409463	NA	NA
ENSG00000113889	KNG1	6447.79	-3.70687	0.93313	-3.97251	7.11186e-05	0.00736389	kininogen 1	3827
ENSG00000289075	NA	8.47833	-3.732	1.03441	-3.60784	0.000308759	0.0212156	NA	NA
ENSG00000268324	LRRC2-AS1	9.75049	-3.91519	1.16554	-3.35912	0.000781902	0.0418299	LRRC2 antisense RNA 1	83598
ENSG00000154269	ENPP3	21.2251	-3.9772	0.809699	-4.91195	9.0176e-07	0.000321613	ectonucleotide pyrophosphatase/phosphodiesterase 3	5169
ENSG00000111452	ADGRD1	18.9285	-3.98537	1.04237	-3.82338	0.000131637	0.0111194	adhesion G protein-coupled receptor D1	283383
ENSG00000179399	GPC5	101.881	-4.35471	0.95609	-4.5547	5.24592e-06	0.00111824	glypican 5	2262
ENSG00000248329	APELA	99.073	-4.38116	1.04742	-4.1828	2.87945e-05	0.00394502	apelin receptor early endogenous ligand	100506013
ENSG00000204983	PRSS1	96.8382	-4.55093	0.614071	-7.41107	1.25284e-13	5.29231e-10	serine protease 1	5644
ENSG00000125148	MT2A	104.615	-4.63024	1.16483	-3.97503	7.03702e-05	0.00732013	metallothionein 2A	4502
ENSG00000187193	MT1X	70.6355	-4.63134	1.1456	-4.04273	5.28327e-05	0.00587673	metallothionein 1X	4501
ENSG00000234948	LINC01524	4.69147	-4.65726	1.32075	-3.52623	0.000421525	0.026845	long intergenic non-protein coding RNA 1524	101927700
ENSG00000260918	NA	79.7003	-4.69232	0.848585	-5.52959	3.20986e-08	2.12124e-05	NA	NA
ENSG00000255362	NA	3.82821	-4.82547	1.42574	-3.38454	0.000712988	0.0393195	NA	NA
ENSG00000092096	SLC22A17	5.75076	-4.88293	1.29097	-3.78236	0.000155349	0.0127392	solute carrier family 22 member 17	51310
ENSG00000082684	SEMA5B	25.4751	-5.03828	1.16909	-4.30958	1.63563e-05	0.00263966	semaphorin 5B	54437
ENSG00000150051	MKX	6.36735	-5.14757	1.25737	-4.09391	4.24163e-05	0.00506943	mohawk homeobox	283078
ENSG00000198417	MT1F	253.173	-5.48969	1.3211	-4.1554	3.24718e-05	0.00422319	metallothionein 1F	4494
ENSG00000248456	NA	3.81969	-5.69277	1.54161	-3.69275	0.000221844	0.0168399	NA	NA
ENSG00000164294	GPX8	15.8963	-5.83985	0.947846	-6.16118	7.22037e-10	7.72545e-07	glutathione peroxidase 8 (putative)	493869
